# Supplementary material for: Chromatin Interaction and Histone Mark Signatures Associated With TBXT Expression in Metastatic Lung Cancer
Source: Genes Chromosomes Cancer. 2025 Mar 18;64(3):e70041. doi: 10.1002/gcc.70041 (PMC11917190; doi:10.1002/gcc.70041)
Supplement: Supplementary file 4 — Table S1. 4C sequencing primers. [file GCC-64-e70041-s002.xlsx]

## Sheet: Key
List of primers used in 4C template and library preparation.
Column Descriptions
Column Name	Description
Name	Primer name
Sequence (5’ – 3’)	Primer nucleotide sequence with the lower case residues in between representing the demultiplexing barcodes

## Sheet: 4C sequencing primers
Name	Sequence (5’ – 3’)
H460-iF	AATGATACGGCGACCACCGAGATCTACACTCTTTCCCTACACGACGCTCTTCCGATCTtggtcaGGCTTTCCCGCGGACATG
H460-iR	CAAGCAGAAGACGGCATACGAGATcgatgtGTGACTGGAGTTCAGACGTGTGCTCTTCCGATCTTTATTTCCGTCCATTTCCCTC
H460_2-iF	5'-AATGATACGGCGACCACCGAGATCTACACTCTTTCCCTACACGACGCTCTTCCGATCTttgactGGCTTTCCCGCGGACATG
H460_2-iR	CAAGCAGAAGACGGCATACGAGATttaggcGTGACTGGAGTTCAGACGTGTGCTCTTCCGATCTTTATTTCCGTCCATTTCCCTC
H358-iF	AATGATACGGCGACCACCGAGATCTACACTCTTTCCCTACACGACGCTCTTCCGATCTcgtgatGGCTTTCCCGCGGACATG
H358-iR	CAAGCAGAAGACGGCATACGAGATtgaccaGTGACTGGAGTTCAGACGTGTGCTCTTCCGATCTTTATTTCCGTCCATTTCCCTC
H358_2-iF	AATGATACGGCGACCACCGAGATCTACACTCTTTCCCTACACGACGCTCTTCCGATCTcactgtGGCTTTCCCGCGGACATG
H358_2-iR	CAAGCAGAAGACGGCATACGAGATacagtgGTGACTGGAGTTCAGACGTGTGCTCTTCCGATCTTTATTTCCGTCCATTTCCCTC
A549-iF	AATGATACGGCGACCACCGAGATCTACACTCTTTCCCTACACGACGCTCTTCCGATCTacatcgGGCTTTCCCGCGGACATG
A549-iR	CAAGCAGAAGACGGCATACGAGATgccaatGTGACTGGAGTTCAGACGTGTGCTCTTCCGATCTTTATTTCCGTCCATTTCCCTC
A549_2-iF	AATGATACGGCGACCACCGAGATCTACACTCTTTCCCTACACGACGCTCTTCCGATCTtgacatGGCTTTCCCGCGGACATG
A549_2-iR	CAAGCAGAAGACGGCATACGAGATcagatcGTGACTGGAGTTCAGACGTGTGCTCTTCCGATCTTTATTTCCGTCCATTTCCCTC
