# Supplementary material for: Chromatin Interaction and Histone Mark Signatures Associated With TBXT Expression in Metastatic Lung Cancer
Source: Genes Chromosomes Cancer. 2025 Mar 18;64(3):e70041. doi: 10.1002/gcc.70041 (PMC11917190; doi:10.1002/gcc.70041)
Supplement: Supplementary file 5 — Table S2. ChIP‐seq metadata including SRA accession numbers. [file GCC-64-e70041-s005.xlsx]

## Sheet: Key
Supplementary Table 2. ChIP-seq metadata including SRA accession numbers
Column Descriptions
Column Name	Description
TBXT_status	TBXT expression status, either postive or negative expression
Sample_ID	Unique identifier of a sample for Histon modification ChIP experiemnt
Repository	Data dowonloaded from Sequence Reads Archive (SRA) or from ENCODE
Accession	SRA accession or ENCODE accession numbers
Histone	Chromatin histone modification accessed
bigWig	links for processed ChIP bigWig
bedGraphs	links for processed ChIP bedGraphs

## Sheet: SRA accession
TBXT_status	Sample_ID	Repository	Accession	Histone	bigWig	bedGraphs
Positive	H460_H3K4me3	SRA	SRR10886991	H3K4me3	https://nottlab.dsi.ic.ac.uk/RMY_cancer//cancer/hg38/H460_H3K4me3_R1_tag.ucsc.bigWig	https://nottlab.dsi.ic.ac.uk/RMY_cancer_bed/H460_H3K4me3_R1_tag.bedGraph.gz
Positive	H460_H3K4me3_R2	SRA	SRR12349303	H3K4me3	https://nottlab.dsi.ic.ac.uk/RMY_cancer//cancer/hg38/H460-H3K4me3_rep2_R1_tag.ucsc.bigWig	https://nottlab.dsi.ic.ac.uk/RMY_cancer_bed/H460-H3K4me3_rep2_R1_tag.bedGraph.gz
Positive	H460_H3K27ac	SRA	SRR10887051	H3K27ac	https://nottlab.dsi.ic.ac.uk/RMY_cancer//cancer/hg38/H460_H3K27ac_R1_tag.ucsc.bigWig	https://nottlab.dsi.ic.ac.uk/RMY_cancer_bed/H460_H3K27ac_R1_tag.bedGraph.gz
Positive	H460_H3K27ac	SRA	SRR12349363	H3K27ac	https://nottlab.dsi.ic.ac.uk/RMY_cancer//cancer/hg38/H460_H3K27ac_rep2_R1_tag.ucsc.bigWig	https://nottlab.dsi.ic.ac.uk/RMY_cancer_bed/H460_H3K27ac_rep2_R1_tag.bedGraph.gz
Positive	H460_H3K9me3	SRA	SRR12349423	H3K9me3	https://nottlab.dsi.ic.ac.uk/RMY_cancer//cancer/hg38/H460_H3K9me3_rep2_R1_tag.ucsc.bigWig	https://nottlab.dsi.ic.ac.uk/RMY_cancer_bed/ H460_H3K9me3_rep2_R1_tag.bedGraph.gz
Positive	H460_H3K27me3	ENCODE	ENCFF793BFF	H3K27me3	https://www.encodeproject.org/files/ENCFF793BFF/@@download/ENCFF793BFF.bigWig	https://www.encodeproject.org/files/ENCFF793BFF/@@download/ENCFF793BFF.bigWig
Negative	A549_H3K27ac	SRA	SRR10887044	H3K27ac	https://nottlab.dsi.ic.ac.uk/RMY_cancer//cancer/hg38/A549_H3K27ac_R1_tag.ucsc.bigWig	https://nottlab.dsi.ic.ac.uk/RMY_cancer_bed/A549_H3K27ac_R1_tag.bedGraph.gz
Negative	A549_H3K27ac_R2	SRA	SRR12349356	H3K27ac	https://nottlab.dsi.ic.ac.uk/RMY_cancer//cancer/hg38/A549-H3K27ac_rep2_R1_tag.ucsc.bigWig	https://nottlab.dsi.ic.ac.uk/RMY_cancer_bed/A549-H3K27ac_rep2_R1_tag.bedGraph.gz
Negative	A549_H3K27me3	SRA	SRR568209	H3K27me3	https://nottlab.dsi.ic.ac.uk/RMY_cancer//cancer/hg38/A549_H3K27me3_Rep2_R1_tag.ucsc.bigWig	https://nottlab.dsi.ic.ac.uk/RMY_cancer_bed/A549_H3K27me3_Rep2_R1_tag.bedGraph.gz
Negative	A549_H3K27me3_R2	ENCODE	ENCFF048VDO	H3K27me3	https://www.encodeproject.org/files/ENCFF048VDO/@@download/ENCFF048VDO.bigWig
Negative	A549_H3K4me3	SRA	SRR10886984	H3K4me3	https://nottlab.dsi.ic.ac.uk/RMY_cancer//cancer/hg38/A549_H3K4me3_R1_tag.ucsc.bigWig	https://nottlab.dsi.ic.ac.uk/RMY_cancer_bed/A549_H3K4me3_R1_tag.bedGraph.gz
Negative	A549_H3K4me3_R2	SRA	SRR12349296	H3K4me3	https://nottlab.dsi.ic.ac.uk/RMY_cancer//cancer/hg38/A549_H3K4me3_R2_tag.ucsc.bigWig	https://nottlab.dsi.ic.ac.uk/RMY_cancer_bed/A549_H3K4me3_R2_tag.bedGraph.gz
Negative	A549_H3K4me3_R3	SRA	SRR577451	H3K4me3	https://nottlab.dsi.ic.ac.uk/RMY_cancer//cancer/hg38/A549_H3K4me3_rep2_R1_tag.ucsc.bigWig	https://nottlab.dsi.ic.ac.uk/RMY_cancer_bed/A549_H3K4me3_rep2_R1_tag.bedGraph.gz
Negative	A549_H3K9me3	SRA	SRR10887104	H3K9me3	https://nottlab.dsi.ic.ac.uk/RMY_cancer//cancer/hg38/A549_H3K9me3_R1_tag.ucsc.bigWig	https://nottlab.dsi.ic.ac.uk/RMY_cancer_bed/A549_H3K9me3_R1_tag.bedGraph.gz
Negative	H358_H3K27ac	SRA	SRR1917218	H3K27ac	https://nottlab.dsi.ic.ac.uk/RMY_cancer//cancer/hg38/H358_H3K27ac_R1_tag.ucsc.bigWig	https://nottlab.dsi.ic.ac.uk/RMY_cancer_bed/H358_H3K27ac_R1_tag.bedGraph.gz
Negative	H358_H3K27me3	SRA	SRR3312503	H3K27me3	https://nottlab.dsi.ic.ac.uk/RMY_cancer//cancer/hg38/H358_H3K27me3_R1_tag.ucsc.bigWig	https://nottlab.dsi.ic.ac.uk/RMY_cancer_bed/H358_H3K27me3_R1_tag.bedGraph.gz
Negative	H358_H3K4me3	SRA	SRR3312501	H3K4me3	https://nottlab.dsi.ic.ac.uk/RMY_cancer//cancer/hg38/H358_H3K4me3_R1_tag.ucsc.bigWig	https://nottlab.dsi.ic.ac.uk/RMY_cancer_bed/H358_H3K4me3_R1_tag.bedGraph.gz
Negative	H358_H3K9me3	SRA	SRR3312502	H3K9me3	https://nottlab.dsi.ic.ac.uk/RMY_cancer//cancer/hg38/H358_H3K9me3_R1_tag.ucsc.bigWig	https://nottlab.dsi.ic.ac.uk/RMY_cancer_bed/H358_H3K9me3_R1_tag.bedGraph.gz
