# Supplementary material for: Chromatin Interaction and Histone Mark Signatures Associated With TBXT Expression in Metastatic Lung Cancer
Source: Genes Chromosomes Cancer. 2025 Mar 18;64(3):e70041. doi: 10.1002/gcc.70041 (PMC11917190; doi:10.1002/gcc.70041)
Supplement: Supplementary file 6 — Table S3. Annotation of the pCREs. [file GCC-64-e70041-s004.xlsx]

## Sheet: Key
Supplementary Table 3. Annotations of the 4C TBXT anchored loops to the genome (hg38)
Tab Descriptions
Tab	Description
gained_pCRE annotatiom	Annotations of the 4C TBXT anchored loops in H460 representing TBXT +ve expression
lost_pCRE annotation	Annotations of the 4C TBXT anchored loops in A549 and H358 repressenting TBXT -ve exepression
shared_pCRE annotation	Annotations of the 4C TBXT anchored loops shared in all 3 cell lines
Column Descriptions
Tab	Column Name	Description
All	pCRE_ID	Unique identifier of the pCREs
All	Chromosome	Chromosome where 4C TBXT loops are identified
All	Start	Coordinate for the start of the pCRE
All	End	Coordinate for the end of the pCRE
All	Annotation	Location of the loops in intronic, intergenic, 3' UTR and TSS in the genome
All	Distance to TSS	Downstream and/or upstream distance of the loops to TSS of nearest assigned genes
All	Gene Name	Nearest Gene assigned to the loops by HOMER

## Sheet: gained_pCRE annotation
pCRE_ID	Chromsome	Start	End	Annotation	Distance to TSS	Gene
gained_pCRE_1	chr6	165807911	165808200	Intergenic	-145775	PDE10A
gained_pCRE_2	chr6	165808851	165809130	Intergenic	-146710	PDE10A
gained_pCRE_3	chr6	165809130	165809393	Intergenic	-146981	PDE10A
gained_pCRE_4	chr6	165810547	165810795	Intergenic	-148391	PDE10A
gained_pCRE_5	chr6	165810795	165811202	Intergenic	-148718	PDE10A
gained_pCRE_6	chr6	165852697	165852757	Intergenic	-134824	LINC00602
gained_pCRE_7	chr6	165852757	165852897	Intergenic	-134724	LINC00602
gained_pCRE_8	chr6	165852897	165853016	Intergenic	-134595	LINC00602
gained_pCRE_9	chr6	165853016	165853119	Intergenic	-134484	LINC00602
gained_pCRE_10	chr6	165853119	165853223	Intergenic	-134380	LINC00602
gained_pCRE_11	chr6	165853223	165854134	Intergenic	-133873	LINC00602
gained_pCRE_12	chr6	165955182	165955480	intron (NR_026860, intron 1 of 1)	-32220	LINC00602
gained_pCRE_13	chr6	165955480	165955998	intron (NR_026860, intron 1 of 1)	-31812	LINC00602
gained_pCRE_14	chr6	165955998	165956621	intron (NR_026860, intron 1 of 1)	-31242	LINC00602
gained_pCRE_15	chr6	165959983	165960226	intron (NR_026860, intron 1 of 1)	-27447	LINC00602
gained_pCRE_16	chr6	165960226	165960442	intron (NR_026860, intron 1 of 1)	-27217	LINC00602
gained_pCRE_17	chr6	165960442	165960778	intron (NR_026860, intron 1 of 1)	-26941	LINC00602
gained_pCRE_18	chr6	166009189	166009378	Intergenic	-21244	LINC00473
gained_pCRE_19	chr6	166029222	166029481	Intergenic	-41312	LINC00473
gained_pCRE_20	chr6	166029481	166029513	Intergenic	-41458	LINC00473
gained_pCRE_21	chr6	166029513	166029740	Intergenic	-41587	LINC00473
gained_pCRE_22	chr6	166029740	166030302	Intergenic	-41982	LINC00473
gained_pCRE_23	chr6	166033121	166033419	Intergenic	-45231	LINC00473
gained_pCRE_24	chr6	166033419	166033745	Intergenic	-45543	LINC00473
gained_pCRE_25	chr6	166033745	166033883	Intergenic	-45775	LINC00473
gained_pCRE_26	chr6	166034539	166034554	Intergenic	-46507	LINC00473
gained_pCRE_27	chr6	166034554	166034616	Intergenic	-46546	LINC00473
gained_pCRE_28	chr6	166034616	166034720	Intergenic	-46629	LINC00473
gained_pCRE_29	chr6	166034720	166034881	Intergenic	-46761	LINC00473
gained_pCRE_30	chr6	166048751	166048923	Intergenic	-48883	LOC729681
gained_pCRE_31	chr6	166048923	166049307	Intergenic	-48605	LOC729681
gained_pCRE_32	chr6	166049307	166049860	Intergenic	-48137	LOC729681
gained_pCRE_33	chr6	166050144	166050230	Intergenic	-47533	LOC729681
gained_pCRE_34	chr6	166050230	166050421	Intergenic	-47395	LOC729681
gained_pCRE_35	chr6	166050421	166050826	Intergenic	-47097	LOC729681
gained_pCRE_36	chr6	166050826	166051122	Intergenic	-46746	LOC729681
gained_pCRE_37	chr6	166051122	166051204	Intergenic	-46557	LOC729681
gained_pCRE_38	chr6	166051204	166051274	Intergenic	-46481	LOC729681
gained_pCRE_39	chr6	166051274	166051367	Intergenic	-46400	LOC729681
gained_pCRE_40	chr6	166051367	166051472	Intergenic	-46301	LOC729681
gained_pCRE_41	chr6	166051472	166051585	Intergenic	-46192	LOC729681
gained_pCRE_42	chr6	166051585	166051739	Intergenic	-46058	LOC729681
gained_pCRE_43	chr6	166051739	166051965	Intergenic	-45868	LOC729681
gained_pCRE_44	chr6	166051965	166052206	Intergenic	-45635	LOC729681
gained_pCRE_45	chr6	166052206	166052288	Intergenic	-45473	LOC729681
gained_pCRE_46	chr6	166052288	166052700	Intergenic	-45226	LOC729681
gained_pCRE_47	chr6	166052700	166053304	Intergenic	-44718	LOC729681
gained_pCRE_48	chr6	166053304	166053514	Intergenic	-44311	LOC729681
gained_pCRE_49	chr6	166054232	166054396	Intergenic	-43406	LOC729681
gained_pCRE_50	chr6	166054396	166054691	Intergenic	-43177	LOC729681
gained_pCRE_51	chr6	166054691	166055002	Intergenic	-42874	LOC729681
gained_pCRE_52	chr6	166055002	166055256	Intergenic	-42591	LOC729681
gained_pCRE_53	chr6	166055256	166055445	Intergenic	-42370	LOC729681
gained_pCRE_54	chr6	166055445	166055592	Intergenic	-42202	LOC729681
gained_pCRE_55	chr6	166055592	166055984	Intergenic	-41932	LOC729681
gained_pCRE_56	chr6	166058159	166058599	Intergenic	-39341	LOC729681
gained_pCRE_57	chr6	166058599	166058729	Intergenic	-39056	LOC729681
gained_pCRE_58	chr6	166059397	166059885	Intergenic	-38079	LOC729681
gained_pCRE_59	chr6	166059885	166060010	Intergenic	-37773	LOC729681
gained_pCRE_60	chr6	166060010	166060346	Intergenic	-37542	LOC729681
gained_pCRE_61	chr6	166083061	166083100	Intergenic	-14640	LOC729681
gained_pCRE_62	chr6	166083100	166083130	Intergenic	-14605	LOC729681
gained_pCRE_63	chr6	166083130	166083155	Intergenic	-14578	LOC729681
gained_pCRE_64	chr6	166083155	166083451	Intergenic	-14417	LOC729681
gained_pCRE_65	chr6	166083451	166083806	Intergenic	-14092	LOC729681
gained_pCRE_66	chr6	166083806	166083914	Intergenic	-13860	LOC729681
gained_pCRE_67	chr6	166083914	166084068	Intergenic	-13729	LOC729681
gained_pCRE_68	chr6	166103236	166103321	Intergenic	5558	LOC729681
gained_pCRE_69	chr6	166103321	166103610	Intergenic	5745	LOC729681
gained_pCRE_70	chr6	166108711	166109618	Intergenic	11444	LOC729681
gained_pCRE_71	chr6	166109618	166110445	Intergenic	12311	LOC729681
gained_pCRE_72	chr6	166110445	166110562	Intergenic	12783	LOC729681
gained_pCRE_73	chr6	166110562	166110676	Intergenic	12899	LOC729681
gained_pCRE_74	chr6	166111665	166111882	Intergenic	14053	LOC729681
gained_pCRE_75	chr6	166111882	166112049	Intergenic	14245	LOC729681
gained_pCRE_76	chr6	166112049	166112148	Intergenic	14378	LOC729681
gained_pCRE_77	chr6	166128569	166128672	Intergenic	30900	LOC729681
gained_pCRE_78	chr6	166138799	166139385	Intergenic	28759	TBXT
gained_pCRE_79	chr6	166175848	166176143	Intergenic	-7326	TBXT
gained_pCRE_80	chr6	166176143	166176232	Intergenic	-7518	TBXT
gained_pCRE_81	chr6	166176232	166176268	Intergenic	-7581	TBXT
gained_pCRE_82	chr6	166176268	166176352	Intergenic	-7641	TBXT
gained_pCRE_83	chr6	166176352	166176442	Intergenic	-7728	TBXT
gained_pCRE_84	chr6	166176442	166176678	Intergenic	-7891	TBXT
gained_pCRE_85	chr6	166176678	166177109	Intergenic	-8224	TBXT
gained_pCRE_86	chr6	166190875	166191168	Intergenic	-22352	TBXT
gained_pCRE_87	chr6	166191168	166191305	Intergenic	-22567	TBXT
gained_pCRE_88	chr6	166191305	166191358	Intergenic	-22662	TBXT
gained_pCRE_89	chr6	166191358	166191483	Intergenic	-22751	TBXT
gained_pCRE_90	chr6	166216485	166216615	Intergenic	-20419	LOC101929297
gained_pCRE_91	chr6	166245875	166246293	intron (NR_125862, intron 2 of 4)	9115	LOC101929297
gained_pCRE_92	chr6	166246293	166246508	intron (NR_125862, intron 2 of 4)	9431	LOC101929297
gained_pCRE_93	chr6	166246584	166246689	intron (NR_125862, intron 2 of 4)	9667	LOC101929297
gained_pCRE_94	chr6	166247747	166247936	intron (NR_125862, intron 2 of 4)	10872	LOC101929297
gained_pCRE_95	chr6	166247936	166248227	intron (NR_125862, intron 2 of 4)	11112	LOC101929297
gained_pCRE_96	chr6	166301234	166301447	Intergenic	7052	PRR18
gained_pCRE_97	chr6	166301447	166301765	Intergenic	6786	PRR18
gained_pCRE_98	chr6	166336856	166336878	intron (NR_130113, intron 1 of 6)	5678	SFT2D1
gained_pCRE_99	chr6	166336878	166337034	intron (NR_130113, intron 1 of 6)	5589	SFT2D1
gained_pCRE_100	chr6	166337532	166337676	intron (NR_130113, intron 1 of 6)	4941	SFT2D1
gained_pCRE_101	chr6	166484154	166484348	intron (NM_001006932, intron 11 of 21)	-18868	RPS6KA2-IT1
gained_pCRE_102	chr6	166484348	166484780	intron (NM_001006932, intron 11 of 21)	-19181	RPS6KA2-IT1
gained_pCRE_103	chr6	166547779	166548057	intron (NM_001006932, intron 2 of 21)	-3228	RPS6KA2
gained_pCRE_104	chr6	166548057	166548247	intron (NM_001006932, intron 2 of 21)	-3462	RPS6KA2
gained_pCRE_105	chr6	166548247	166548312	intron (NM_001006932, intron 2 of 21)	-3589	RPS6KA2
gained_pCRE_106	chr6	166548312	166548578	intron (NM_001006932, intron 2 of 21)	-3755	RPS6KA2
gained_pCRE_107	chr6	166548578	166548798	intron (NM_001006932, intron 2 of 21)	-3998	RPS6KA2
gained_pCRE_108	chr6	166548798	166548936	intron (NM_001006932, intron 2 of 21)	-4177	RPS6KA2
gained_pCRE_109	chr6	166548936	166549260	intron (NM_001006932, intron 2 of 21)	-4408	RPS6KA2
gained_pCRE_110	chr6	166549260	166549569	intron (NM_001006932, intron 2 of 21)	-4724	RPS6KA2
gained_pCRE_111	chr6	166549569	166549719	intron (NM_001006932, intron 2 of 21)	-4954	RPS6KA2
gained_pCRE_112	chr6	166549719	166549904	intron (NM_001006932, intron 2 of 21)	-5121	RPS6KA2
gained_pCRE_113	chr6	166549904	166550286	intron (NM_001006932, intron 2 of 21)	-5405	RPS6KA2
gained_pCRE_114	chr6	166550286	166550521	intron (NM_001006932, intron 2 of 21)	-5713	RPS6KA2
gained_pCRE_115	chr6	166550521	166550541	intron (NM_001006932, intron 2 of 21)	-5841	RPS6KA2
gained_pCRE_116	chr6	166550541	166550571	intron (NM_001006932, intron 2 of 21)	-5866	RPS6KA2
gained_pCRE_117	chr6	166550571	166550998	intron (NM_001006932, intron 2 of 21)	-6094	RPS6KA2
gained_pCRE_118	chr6	166550998	166551416	intron (NM_001006932, intron 2 of 21)	-6517	RPS6KA2
gained_pCRE_119	chr6	166551416	166551637	intron (NM_001006932, intron 2 of 21)	-6836	RPS6KA2
gained_pCRE_120	chr6	166551637	166551991	intron (NM_001006932, intron 2 of 21)	-7124	RPS6KA2
gained_pCRE_121	chr6	166551991	166552145	intron (NM_001006932, intron 2 of 21)	-7378	RPS6KA2
gained_pCRE_122	chr6	166552145	166552279	intron (NM_001006932, intron 2 of 21)	-7522	RPS6KA2
gained_pCRE_123	chr6	166552279	166552403	intron (NM_001006932, intron 2 of 21)	-7651	RPS6KA2
gained_pCRE_124	chr6	166552403	166552553	intron (NM_001006932, intron 2 of 21)	-7788	RPS6KA2
gained_pCRE_125	chr6	166552553	166552727	intron (NM_001006932, intron 2 of 21)	-7950	RPS6KA2
gained_pCRE_126	chr6	166552727	166552924	intron (NM_001006932, intron 2 of 21)	-8135	RPS6KA2
gained_pCRE_127	chr6	166552924	166553183	intron (NM_001006932, intron 2 of 21)	-8363	RPS6KA2
gained_pCRE_128	chr6	166553183	166553344	intron (NM_001006932, intron 2 of 21)	-8573	RPS6KA2
gained_pCRE_129	chr6	166553344	166553425	intron (NM_001006932, intron 2 of 21)	-8694	RPS6KA2
gained_pCRE_130	chr6	166553425	166553702	intron (NM_001006932, intron 2 of 21)	-8873	RPS6KA2
gained_pCRE_131	chr6	166553702	166554201	intron (NM_001006932, intron 2 of 21)	-9261	RPS6KA2
gained_pCRE_132	chr6	166554201	166554523	intron (NM_001006932, intron 2 of 21)	-9672	RPS6KA2
gained_pCRE_133	chr6	166554523	166554736	intron (NM_001006932, intron 2 of 21)	-9939	RPS6KA2
gained_pCRE_134	chr6	166554736	166555287	intron (NM_001006932, intron 2 of 21)	-10321	RPS6KA2
gained_pCRE_135	chr6	166555287	166555736	intron (NM_001006932, intron 2 of 21)	-10821	RPS6KA2
gained_pCRE_136	chr6	166555736	166556074	intron (NM_001006932, intron 2 of 21)	-11215	RPS6KA2
gained_pCRE_137	chr6	166556074	166556412	intron (NM_001006932, intron 2 of 21)	-11553	RPS6KA2
gained_pCRE_138	chr6	166556412	166556513	intron (NM_001006932, intron 2 of 21)	-11772	RPS6KA2
gained_pCRE_139	chr6	166556513	166556807	intron (NM_001006932, intron 2 of 21)	-11970	RPS6KA2
gained_pCRE_140	chr6	166556807	166557085	intron (NM_001006932, intron 2 of 21)	-12256	RPS6KA2
gained_pCRE_141	chr6	166557085	166557217	intron (NM_001006932, intron 2 of 21)	-12461	RPS6KA2
gained_pCRE_142	chr6	166557217	166557891	intron (NM_001006932, intron 2 of 21)	-12864	RPS6KA2
gained_pCRE_143	chr6	166557891	166558507	intron (NM_001006932, intron 2 of 21)	-13509	RPS6KA2
gained_pCRE_144	chr6	166623088	166623623	intron (NM_001006932, intron 2 of 21)	3896	RPS6KA2
gained_pCRE_145	chr6	166623623	166624375	intron (NM_001006932, intron 2 of 21)	3252	RPS6KA2
gained_pCRE_146	chr6	166624375	166625012	intron (NM_001006932, intron 2 of 21)	2558	RPS6KA2
gained_pCRE_147	chr6	166625012	166625073	intron (NM_001006932, intron 2 of 21)	2209	RPS6KA2
gained_pCRE_148	chr6	166625073	166625166	intron (NM_001006932, intron 2 of 21)	2132	RPS6KA2
gained_pCRE_149	chr6	166625166	166625257	intron (NM_001006932, intron 2 of 21)	2040	RPS6KA2
gained_pCRE_150	chr6	166625257	166625450	intron (NM_001006932, intron 2 of 21)	1898	RPS6KA2
gained_pCRE_151	chr6	166625450	166625769	intron (NM_001006932, intron 2 of 21)	1642	RPS6KA2
gained_pCRE_152	chr6	166625769	166625940	intron (NM_001006932, intron 2 of 21)	1397	RPS6KA2
gained_pCRE_153	chr6	166625940	166626026	intron (NM_001006932, intron 2 of 21)	1268	RPS6KA2
gained_pCRE_154	chr6	166626026	166626554	intron (NM_001006932, intron 2 of 21)	961	RPS6KA2
gained_pCRE_155	chr6	166626554	166627073	intron (NM_001006932, intron 2 of 21)	438	RPS6KA2
gained_pCRE_156	chr6	166627073	166627476	promoter-TSS (NM_021135)	-23	RPS6KA2
gained_pCRE_157	chr6	166627476	166628187	promoter-TSS (NM_021135)	-580	RPS6KA2
gained_pCRE_158	chr6	166628187	166628767	intron (NM_001006932, intron 2 of 21)	-1226	RPS6KA2
gained_pCRE_159	chr6	166628767	166629080	intron (NM_001006932, intron 2 of 21)	-1672	RPS6KA2
gained_pCRE_160	chr6	166629080	166629224	intron (NM_001006932, intron 2 of 21)	-1901	RPS6KA2
gained_pCRE_161	chr6	166629318	166629459	intron (NM_001006932, intron 2 of 21)	-2137	RPS6KA2
gained_pCRE_162	chr6	166629459	166629550	intron (NM_001006932, intron 2 of 21)	-2253	RPS6KA2
gained_pCRE_163	chr6	166631530	166631690	intron (NM_001006932, intron 2 of 21)	-4359	RPS6KA2
gained_pCRE_164	chr6	166631690	166631822	intron (NM_001006932, intron 2 of 21)	-4505	RPS6KA2
gained_pCRE_165	chr6	166631822	166631981	intron (NM_001006932, intron 2 of 21)	-4650	RPS6KA2
gained_pCRE_166	chr6	166631981	166632085	intron (NM_001006932, intron 2 of 21)	-4782	RPS6KA2
gained_pCRE_167	chr6	166632085	166632156	intron (NM_001006932, intron 2 of 21)	-4869	RPS6KA2
gained_pCRE_168	chr6	166632156	166632221	intron (NM_001006932, intron 2 of 21)	-4937	RPS6KA2

## Sheet: lost_pCRE annotations
pCRE_ID	Chr	Start	End	Annotation	Distance to TSS	Gene
lost_pCRE_1	chr6	165715610	165715646	Intergenic	-53348	PDE10A
lost_pCRE_2	chr6	165715646	165715699	Intergenic	-53392	PDE10A
lost_pCRE_3	chr6	165715699	165716016	Intergenic	-53577	PDE10A
lost_pCRE_4	chr6	165716016	165716321	Intergenic	-53888	PDE10A
lost_pCRE_5	chr6	165716321	165716400	Intergenic	-54080	PDE10A
lost_pCRE_6	chr6	165716400	165716578	Intergenic	-54209	PDE10A
lost_pCRE_7	chr6	165716578	165716764	Intergenic	-54391	PDE10A
lost_pCRE_8	chr6	165716764	165716957	Intergenic	-54580	PDE10A
lost_pCRE_9	chr6	165716957	165717110	Intergenic	-54753	PDE10A
lost_pCRE_10	chr6	165717110	165717344	Intergenic	-54947	PDE10A
lost_pCRE_11	chr6	165717344	165717678	Intergenic	-55231	PDE10A
lost_pCRE_12	chr6	165717678	165717838	Intergenic	-55478	PDE10A
lost_pCRE_13	chr6	165751986	165752204	Intergenic	-89815	PDE10A
lost_pCRE_14	chr6	165752204	165752507	Intergenic	-90075	PDE10A
lost_pCRE_15	chr6	165752507	165752655	Intergenic	-90301	PDE10A
lost_pCRE_16	chr6	165752655	165752705	Intergenic	-90400	PDE10A
lost_pCRE_17	chr6	165752705	165752734	Intergenic	-90439	PDE10A
lost_pCRE_18	chr6	165752734	165752805	Intergenic	-90489	PDE10A
lost_pCRE_19	chr6	165752805	165752946	Intergenic	-90595	PDE10A
lost_pCRE_20	chr6	165752946	165753257	Intergenic	-90821	PDE10A
lost_pCRE_21	chr6	165753257	165753692	Intergenic	-91194	PDE10A
lost_pCRE_22	chr6	165753692	165753934	Intergenic	-91533	PDE10A
lost_pCRE_23	chr6	165753934	165753979	Intergenic	-91676	PDE10A
lost_pCRE_24	chr6	165753979	165754003	Intergenic	-91711	PDE10A
lost_pCRE_25	chr6	165754003	165754022	Intergenic	-91732	PDE10A
lost_pCRE_26	chr6	165754022	165754344	Intergenic	-91903	PDE10A
lost_pCRE_27	chr6	165754344	165754944	Intergenic	-92364	PDE10A
lost_pCRE_28	chr6	165754944	165755260	Intergenic	-92822	PDE10A
lost_pCRE_29	chr6	165755260	165755516	Intergenic	-93108	PDE10A
lost_pCRE_30	chr6	165755516	165755850	Intergenic	-93403	PDE10A
lost_pCRE_31	chr6	165755850	165755972	Intergenic	-93631	PDE10A
lost_pCRE_32	chr6	165755972	165756311	Intergenic	-93861	PDE10A
lost_pCRE_33	chr6	165756807	165757065	Intergenic	-94656	PDE10A
lost_pCRE_34	chr6	165757065	165757279	Intergenic	-94892	PDE10A
lost_pCRE_35	chr6	165757738	165758161	Intergenic	-95669	PDE10A
lost_pCRE_36	chr6	165758161	165758240	Intergenic	-95920	PDE10A
lost_pCRE_37	chr6	165758240	165758305	Intergenic	-95992	PDE10A
lost_pCRE_38	chr6	165758305	165758594	Intergenic	-96169	PDE10A
lost_pCRE_39	chr6	165758594	165758888	Intergenic	-96461	PDE10A
lost_pCRE_40	chr6	165758888	165759252	Intergenic	-96790	PDE10A
lost_pCRE_41	chr6	165759252	165759703	Intergenic	-97197	PDE10A
lost_pCRE_42	chr6	165759703	165759847	Intergenic	-97495	PDE10A
lost_pCRE_43	chr6	165759847	165759928	Intergenic	-97607	PDE10A
lost_pCRE_44	chr6	165759928	165760069	Intergenic	-97718	PDE10A
lost_pCRE_45	chr6	165760069	165760771	Intergenic	-98140	PDE10A
lost_pCRE_46	chr6	165760771	165761415	Intergenic	-98813	PDE10A
lost_pCRE_47	chr6	165761415	165761791	Intergenic	-99323	PDE10A
lost_pCRE_48	chr6	165761791	165762475	Intergenic	-99853	PDE10A
lost_pCRE_49	chr6	165762475	165762856	Intergenic	-100385	PDE10A
lost_pCRE_50	chr6	165790476	165790846	Intergenic	-128381	PDE10A
lost_pCRE_51	chr6	165790846	165791247	Intergenic	-128766	PDE10A
lost_pCRE_52	chr6	165791247	165791454	Intergenic	-129070	PDE10A
lost_pCRE_53	chr6	165791787	165792088	Intergenic	-129657	PDE10A
lost_pCRE_54	chr6	165792088	165792507	Intergenic	-130017	PDE10A
lost_pCRE_55	chr6	165792507	165793052	Intergenic	-130499	PDE10A
lost_pCRE_56	chr6	165793052	165793397	Intergenic	-130944	PDE10A
lost_pCRE_57	chr6	165793397	165793827	Intergenic	-131332	PDE10A
lost_pCRE_58	chr6	165793827	165794083	Intergenic	-131675	PDE10A
lost_pCRE_59	chr6	165794459	165794485	Intergenic	-132192	PDE10A
lost_pCRE_60	chr6	165814435	165814839	Intergenic	-152357	PDE10A
lost_pCRE_61	chr6	165816606	165817512	Intergenic	-154779	PDE10A
lost_pCRE_62	chr6	165817512	165817586	Intergenic	-155269	PDE10A
lost_pCRE_63	chr6	165817586	165817633	Intergenic	-155329	PDE10A
lost_pCRE_64	chr6	165817633	165817806	Intergenic	-155439	PDE10A
lost_pCRE_65	chr6	165817806	165817983	Intergenic	-155614	PDE10A
lost_pCRE_66	chr6	165817983	165818170	Intergenic	-155796	PDE10A
lost_pCRE_67	chr6	165818170	165818390	Intergenic	-156000	PDE10A
lost_pCRE_68	chr6	165818390	165818875	Intergenic	-156352	PDE10A
lost_pCRE_69	chr6	165818875	165819361	Intergenic	-156838	PDE10A
lost_pCRE_70	chr6	165819361	165819627	Intergenic	-157214	PDE10A
lost_pCRE_71	chr6	165819627	165820206	Intergenic	-157636	PDE10A
lost_pCRE_72	chr6	165820206	165820629	Intergenic	-158137	PDE10A
lost_pCRE_73	chr6	165820629	165820729	Intergenic	-158399	PDE10A
lost_pCRE_74	chr6	165820729	165820969	Intergenic	-158569	PDE10A
lost_pCRE_75	chr6	165820969	165821253	Intergenic	-158831	PDE10A
lost_pCRE_76	chr6	165821253	165821548	Intergenic	-159120	PDE10A
lost_pCRE_77	chr6	165821548	165821788	Intergenic	-159388	PDE10A
lost_pCRE_78	chr6	165821788	165821851	Intergenic	-159539	PDE10A
lost_pCRE_79	chr6	165821851	165822295	Intergenic	-159793	PDE10A
lost_pCRE_80	chr6	165822295	165822961	Intergenic	-160348	PDE10A
lost_pCRE_81	chr6	165822961	165823304	Intergenic	-160852	PDE10A
lost_pCRE_82	chr6	165823304	165823580	Intergenic	-161162	PDE10A
lost_pCRE_83	chr6	165845209	165845258	Intergenic	-142318	LINC00602
lost_pCRE_84	chr6	165845258	165845320	Intergenic	-142262	LINC00602
lost_pCRE_85	chr6	165845320	165845396	Intergenic	-142193	LINC00602
lost_pCRE_86	chr6	165845396	165845617	Intergenic	-142045	LINC00602
lost_pCRE_87	chr6	165845617	165845860	Intergenic	-141813	LINC00602
lost_pCRE_88	chr6	165845860	165845966	Intergenic	-141638	LINC00602
lost_pCRE_89	chr6	165845966	165846039	Intergenic	-141549	LINC00602
lost_pCRE_90	chr6	165846039	165846112	Intergenic	-141476	LINC00602
lost_pCRE_91	chr6	165846112	165846204	Intergenic	-141393	LINC00602
lost_pCRE_92	chr6	165846204	165846342	Intergenic	-141278	LINC00602
lost_pCRE_93	chr6	165849450	165849887	Intergenic	-137883	LINC00602
lost_pCRE_94	chr6	165849887	165850673	Intergenic	-137271	LINC00602
lost_pCRE_95	chr6	165850673	165851390	Intergenic	-136520	LINC00602
lost_pCRE_96	chr6	165851390	165851731	Intergenic	-135991	LINC00602
lost_pCRE_97	chr6	165851731	165851867	Intergenic	-135752	LINC00602
lost_pCRE_98	chr6	165851867	165852055	Intergenic	-135590	LINC00602
lost_pCRE_99	chr6	165852055	165852256	Intergenic	-135396	LINC00602
lost_pCRE_100	chr6	165852256	165852314	Intergenic	-135266	LINC00602
lost_pCRE_101	chr6	165852314	165852432	Intergenic	-135178	LINC00602
lost_pCRE_102	chr6	165852432	165852552	Intergenic	-135059	LINC00602
lost_pCRE_103	chr6	165852552	165852592	Intergenic	-134979	LINC00602
lost_pCRE_104	chr6	165877783	165878059	Intergenic	-109630	LINC00602
lost_pCRE_105	chr6	165878059	165878215	Intergenic	-109414	LINC00602
lost_pCRE_106	chr6	165878215	165878459	Intergenic	-109214	LINC00602
lost_pCRE_107	chr6	165878459	165878728	Intergenic	-108958	LINC00602
lost_pCRE_108	chr6	165878728	165879150	Intergenic	-108612	LINC00602
lost_pCRE_109	chr6	165879150	165879726	Intergenic	-108113	LINC00602
lost_pCRE_110	chr6	165879726	165880155	Intergenic	-107611	LINC00602
lost_pCRE_111	chr6	165880155	165880480	Intergenic	-107234	LINC00602
lost_pCRE_112	chr6	165880480	165880695	Intergenic	-106964	LINC00602
lost_pCRE_113	chr6	165880695	165880820	Intergenic	-106794	LINC00602
lost_pCRE_114	chr6	165880820	165881224	Intergenic	-106529	LINC00602
lost_pCRE_115	chr6	165881224	165881580	Intergenic	-106149	LINC00602
lost_pCRE_116	chr6	165881580	165881643	Intergenic	-105940	LINC00602
lost_pCRE_117	chr6	165881643	165881854	Intergenic	-105803	LINC00602
lost_pCRE_118	chr6	165881854	165882092	Intergenic	-105578	LINC00602
lost_pCRE_119	chr6	165882092	165882178	Intergenic	-105416	LINC00602
lost_pCRE_120	chr6	165882178	165882203	Intergenic	-105361	LINC00602
lost_pCRE_121	chr6	165889033	165889174	Intergenic	-98448	LINC00602
lost_pCRE_122	chr6	165889174	165889219	Intergenic	-98355	LINC00602
lost_pCRE_123	chr6	165889219	165889464	Intergenic	-98210	LINC00602
lost_pCRE_124	chr6	165889464	165889950	Intergenic	-97844	LINC00602
lost_pCRE_125	chr6	165889950	165890324	Intergenic	-97414	LINC00602
lost_pCRE_126	chr6	165890324	165890832	Intergenic	-96973	LINC00602
lost_pCRE_127	chr6	165890832	165891243	Intergenic	-96514	LINC00602
lost_pCRE_128	chr6	165891243	165891277	Intergenic	-96291	LINC00602
lost_pCRE_129	chr6	165891277	165891392	Intergenic	-96217	LINC00602
lost_pCRE_130	chr6	165898761	165898911	Intergenic	-88715	LINC00602
lost_pCRE_131	chr6	165898911	165899189	Intergenic	-88501	LINC00602
lost_pCRE_132	chr6	165899189	165899366	Intergenic	-88274	LINC00602
lost_pCRE_133	chr6	165899366	165899508	Intergenic	-88114	LINC00602
lost_pCRE_134	chr6	165899508	165899615	Intergenic	-87990	LINC00602
lost_pCRE_135	chr6	165899615	165899823	Intergenic	-87832	LINC00602
lost_pCRE_136	chr6	165899823	165900155	Intergenic	-87562	LINC00602
lost_pCRE_137	chr6	165901394	165901529	Intergenic	-86090	LINC00602
lost_pCRE_138	chr6	165902092	165902150	Intergenic	-85430	LINC00602
lost_pCRE_139	chr6	165902150	165902225	Intergenic	-85364	LINC00602
lost_pCRE_140	chr6	165905187	165905440	Intergenic	-82238	LINC00602
lost_pCRE_141	chr6	165905440	165905557	Intergenic	-82053	LINC00602
lost_pCRE_142	chr6	165905557	165905698	Intergenic	-81924	LINC00602
lost_pCRE_143	chr6	165908484	165908636	Intergenic	-78991	LINC00602
lost_pCRE_144	chr6	165908636	165908755	Intergenic	-78856	LINC00602
lost_pCRE_145	chr6	165908755	165908947	Intergenic	-78700	LINC00602
lost_pCRE_146	chr6	165908947	165909190	Intergenic	-78483	LINC00602
lost_pCRE_147	chr6	165909190	165909531	Intergenic	-78191	LINC00602
lost_pCRE_148	chr6	165909531	165909956	Intergenic	-77808	LINC00602
lost_pCRE_149	chr6	165918630	165919122	Intergenic	-68675	LINC00602
lost_pCRE_150	chr6	165919122	165919231	Intergenic	-68375	LINC00602
lost_pCRE_151	chr6	165919231	165919323	Intergenic	-68274	LINC00602
lost_pCRE_152	chr6	165919323	165919349	Intergenic	-68215	LINC00602
lost_pCRE_153	chr6	165919349	165919589	Intergenic	-68082	LINC00602
lost_pCRE_154	chr6	165919589	165920035	Intergenic	-67739	LINC00602
lost_pCRE_155	chr6	165920035	165920255	Intergenic	-67406	LINC00602
lost_pCRE_156	chr6	165920255	165920270	Intergenic	-67289	LINC00602
lost_pCRE_157	chr6	165920270	165920339	Intergenic	-67247	LINC00602
lost_pCRE_158	chr6	165920339	165920603	Intergenic	-67080	LINC00602
lost_pCRE_159	chr6	165920603	165920901	Intergenic	-66799	LINC00602
lost_pCRE_160	chr6	165920901	165921249	Intergenic	-66476	LINC00602
lost_pCRE_161	chr6	165950007	165950191	intron (NR_026860, intron 1 of 1)	-37452	LINC00602
lost_pCRE_162	chr6	165954847	165955182	intron (NR_026860, intron 1 of 1)	-32537	LINC00602
lost_pCRE_163	chr6	165956621	165956740	intron (NR_026860, intron 1 of 1)	-30871	LINC00602
lost_pCRE_164	chr6	166017834	166018092	Intergenic	-29924	LINC00473
lost_pCRE_165	chr6	166018092	166018426	Intergenic	-30220	LINC00473
lost_pCRE_166	chr6	166018426	166018630	Intergenic	-30489	LINC00473
lost_pCRE_167	chr6	166018630	166018863	Intergenic	-30707	LINC00473
lost_pCRE_168	chr6	166018863	166019097	Intergenic	-30941	LINC00473
lost_pCRE_169	chr6	166019097	166019244	Intergenic	-31131	LINC00473
lost_pCRE_170	chr6	166019244	166019636	Intergenic	-31401	LINC00473
lost_pCRE_171	chr6	166019636	166020435	Intergenic	-31996	LINC00473
lost_pCRE_172	chr6	166020435	166020887	Intergenic	-32622	LINC00473
lost_pCRE_173	chr6	166020887	166020914	Intergenic	-32861	LINC00473
lost_pCRE_174	chr6	166020914	166021090	Intergenic	-32963	LINC00473
lost_pCRE_175	chr6	166026460	166026597	Intergenic	-38489	LINC00473
lost_pCRE_176	chr6	166026597	166026839	Intergenic	-38679	LINC00473
lost_pCRE_177	chr6	166026839	166027188	Intergenic	-38974	LINC00473
lost_pCRE_178	chr6	166027188	166027368	Intergenic	-39239	LINC00473
lost_pCRE_179	chr6	166027368	166027562	Intergenic	-39426	LINC00473
lost_pCRE_180	chr6	166027562	166027808	Intergenic	-39646	LINC00473
lost_pCRE_181	chr6	166100927	166101065	Intergenic	3276	LOC729681
lost_pCRE_182	chr6	166101065	166101168	Intergenic	3396	LOC729681
lost_pCRE_183	chr6	166101168	166101244	Intergenic	3486	LOC729681
lost_pCRE_184	chr6	166101244	166101374	Intergenic	3589	LOC729681
lost_pCRE_185	chr6	166102409	166102518	Intergenic	4743	LOC729681
lost_pCRE_186	chr6	166102981	166103020	Intergenic	5280	LOC729681
lost_pCRE_187	chr6	166121890	166122098	Intergenic	24274	LOC729681
lost_pCRE_188	chr6	166123448	166123650	Intergenic	25829	LOC729681
lost_pCRE_189	chr6	166123650	166123755	Intergenic	25982	LOC729681
lost_pCRE_190	chr6	166146826	166146974	Intergenic	20951	TBXT
lost_pCRE_191	chr6	166146974	166147282	Intergenic	20723	TBXT
lost_pCRE_192	chr6	166147282	166147646	Intergenic	20387	TBXT
lost_pCRE_193	chr6	166149427	166149468	Intergenic	18404	TBXT
lost_pCRE_194	chr6	166155604	166155764	Intergenic	12167	TBXT
lost_pCRE_195	chr6	166157208	166157871	TTS (NM_003181)	10312	TBXT
lost_pCRE_196	chr6	166157871	166158332	3' UTR (NM_003181, exon 9 of 9)	9750	TBXT
lost_pCRE_197	chr6	166158332	166158596	exon (NM_003181, exon 9 of 9)	9387	TBXT
lost_pCRE_198	chr6	166158596	166158919	intron (NM_001366285, intron 7 of 7)	9094	TBXT
lost_pCRE_199	chr6	166158919	166159011	intron (NM_001366285, intron 7 of 7)	8886	TBXT
lost_pCRE_200	chr6	166159011	166159038	intron (NM_001366285, intron 7 of 7)	8827	TBXT
lost_pCRE_201	chr6	166159038	166159166	intron (NM_001366285, intron 7 of 7)	8749	TBXT
lost_pCRE_202	chr6	166159166	166159368	intron (NM_001366285, intron 7 of 7)	8584	TBXT
lost_pCRE_203	chr6	166159368	166159535	intron (NM_001366285, intron 7 of 7)	8400	TBXT
lost_pCRE_204	chr6	166159535	166160143	intron (NM_001366285, intron 7 of 7)	8012	TBXT
lost_pCRE_205	chr6	166160143	166160772	intron (NM_001366285, intron 7 of 7)	7394	TBXT
lost_pCRE_206	chr6	166160772	166160900	intron (NM_001366285, intron 7 of 7)	7015	TBXT
lost_pCRE_207	chr6	166160900	166160927	exon (NM_003181, exon 8 of 9)	6938	TBXT
lost_pCRE_208	chr6	166160927	166160938	exon (NM_003181, exon 8 of 9)	6919	TBXT
lost_pCRE_209	chr6	166160938	166161012	intron (NM_001270484, intron 6 of 7)	6876	TBXT
lost_pCRE_210	chr6	166179473	166179514	Intergenic	-10824	TBXT
lost_pCRE_211	chr6	166183236	166183397	Intergenic	-14647	TBXT
lost_pCRE_212	chr6	166183397	166183505	Intergenic	-14782	TBXT
lost_pCRE_213	chr6	166184178	166184615	Intergenic	-15727	TBXT
lost_pCRE_214	chr6	166184615	166185264	Intergenic	-16270	TBXT
lost_pCRE_215	chr6	166185264	166185606	Intergenic	-16766	TBXT
lost_pCRE_216	chr6	166185606	166185746	Intergenic	-17007	TBXT
lost_pCRE_217	chr6	166185746	166185909	Intergenic	-17158	TBXT
lost_pCRE_218	chr6	166185909	166186120	Intergenic	-17345	TBXT
lost_pCRE_219	chr6	166186120	166186270	Intergenic	-17526	TBXT
lost_pCRE_220	chr6	166186270	166186347	Intergenic	-17639	TBXT
lost_pCRE_221	chr6	166186347	166186448	Intergenic	-17728	TBXT
lost_pCRE_222	chr6	166199474	166199743	Intergenic	-30939	TBXT
lost_pCRE_223	chr6	166199743	166200260	Intergenic	-31332	TBXT
lost_pCRE_224	chr6	166200768	166201110	Intergenic	-32270	TBXT
lost_pCRE_225	chr6	166201110	166201385	Intergenic	-32578	TBXT
lost_pCRE_226	chr6	166201385	166201604	Intergenic	-32825	TBXT
lost_pCRE_227	chr6	166201604	166201690	Intergenic	-32978	TBXT
lost_pCRE_228	chr6	166201690	166202107	Intergenic	-33229	TBXT
lost_pCRE_229	chr6	166202650	166202834	Intergenic	-34073	TBXT
lost_pCRE_230	chr6	166202834	166202902	Intergenic	-34101	LOC101929297
lost_pCRE_231	chr6	166202902	166202994	Intergenic	-34021	LOC101929297
lost_pCRE_232	chr6	166202994	166203232	Intergenic	-33856	LOC101929297
lost_pCRE_233	chr6	166203232	166203578	Intergenic	-33564	LOC101929297
lost_pCRE_234	chr6	166203741	166203772	Intergenic	-33213	LOC101929297
lost_pCRE_235	chr6	166220296	166220429	Intergenic	-16607	LOC101929297
lost_pCRE_236	chr6	166220954	166221174	Intergenic	-15905	LOC101929297
lost_pCRE_237	chr6	166221174	166221238	Intergenic	-15763	LOC101929297
lost_pCRE_238	chr6	166221405	166222114	Intergenic	-15210	LOC101929297
lost_pCRE_239	chr6	166222114	166223237	Intergenic	-14294	LOC101929297
lost_pCRE_240	chr6	166227178	166227290	Intergenic	-9735	LOC101929297
lost_pCRE_241	chr6	166232685	166232916	Intergenic	-4169	LOC101929297
lost_pCRE_242	chr6	166232916	166233135	Intergenic	-3944	LOC101929297
lost_pCRE_243	chr6	166233135	166233379	Intergenic	-3712	LOC101929297
lost_pCRE_244	chr6	166265262	166265615	Intergenic	28469	LOC101929297
lost_pCRE_245	chr6	166265615	166265715	Intergenic	28696	LOC101929297
lost_pCRE_246	chr6	166265715	166265871	Intergenic	28824	LOC101929297
lost_pCRE_247	chr6	166271062	166271270	Intergenic	34197	LOC101929297
lost_pCRE_248	chr6	166271270	166271429	Intergenic	34380	LOC101929297
lost_pCRE_249	chr6	166271429	166271567	Intergenic	34529	LOC101929297
lost_pCRE_250	chr6	166271800	166271915	Intergenic	34888	LOC101929297
lost_pCRE_251	chr6	166271915	166271985	Intergenic	34981	LOC101929297
lost_pCRE_252	chr6	166275080	166275182	Intergenic	33261	PRR18
lost_pCRE_253	chr6	166282073	166282131	Intergenic	26290	PRR18
lost_pCRE_254	chr6	166282131	166282223	Intergenic	26215	PRR18
lost_pCRE_255	chr6	166282223	166282601	Intergenic	25980	PRR18
lost_pCRE_256	chr6	166282601	166282933	Intergenic	25625	PRR18
lost_pCRE_257	chr6	166282933	166283171	Intergenic	25340	PRR18
lost_pCRE_258	chr6	166284317	166284531	Intergenic	23968	PRR18
lost_pCRE_259	chr6	166285842	166286136	Intergenic	22403	PRR18
lost_pCRE_260	chr6	166291910	166292069	Intergenic	16403	PRR18
lost_pCRE_261	chr6	166292069	166292125	Intergenic	16295	PRR18
lost_pCRE_262	chr6	166311527	166311639	Intergenic	-3191	PRR18
lost_pCRE_263	chr6	166311639	166311731	Intergenic	-3293	PRR18
lost_pCRE_264	chr6	166311731	166312083	Intergenic	-3515	PRR18
lost_pCRE_265	chr6	166312083	166312713	Intergenic	-4006	PRR18
lost_pCRE_266	chr6	166312713	166313173	Intergenic	-4551	PRR18
lost_pCRE_267	chr6	166313400	166313538	Intergenic	-5077	PRR18
lost_pCRE_268	chr6	166313538	166313663	Intergenic	-5208	PRR18
lost_pCRE_269	chr6	166313663	166314142	Intergenic	-5510	PRR18
lost_pCRE_270	chr6	166314142	166314596	Intergenic	-5977	PRR18
lost_pCRE_271	chr6	166324943	166325011	intron (NR_130112, intron 6 of 8)	-16585	PRR18
lost_pCRE_272	chr6	166325011	166325353	intron (NR_130112, intron 6 of 8)	-16790	PRR18
lost_pCRE_273	chr6	166325353	166325691	intron (NR_130112, intron 6 of 8)	17023	SFT2D1
lost_pCRE_274	chr6	166325691	166325778	intron (NR_130112, intron 6 of 8)	16811	SFT2D1
lost_pCRE_275	chr6	166325778	166325822	intron (NR_130112, intron 6 of 8)	16745	SFT2D1
lost_pCRE_276	chr6	166325822	166325866	intron (NR_130112, intron 6 of 8)	16701	SFT2D1
lost_pCRE_277	chr6	166325866	166325910	intron (NR_130112, intron 6 of 8)	16657	SFT2D1
lost_pCRE_278	chr6	166325910	166325953	intron (NR_130112, intron 6 of 8)	16614	SFT2D1
lost_pCRE_279	chr6	166387889	166388060	Intergenic	-4961	MPC1
lost_pCRE_280	chr6	166388060	166388268	Intergenic	-5151	MPC1
lost_pCRE_281	chr6	166388268	166388375	Intergenic	-5308	MPC1
lost_pCRE_282	chr6	166388375	166388491	Intergenic	-5420	MPC1
lost_pCRE_283	chr6	166388491	166388593	Intergenic	-5529	MPC1
lost_pCRE_284	chr6	166388593	166388753	Intergenic	-5660	MPC1
lost_pCRE_285	chr6	166388753	166388879	Intergenic	-5803	MPC1
lost_pCRE_286	chr6	166388879	166389113	Intergenic	-5983	MPC1
lost_pCRE_287	chr6	166389113	166389432	Intergenic	-6259	MPC1
lost_pCRE_288	chr6	166389432	166389576	Intergenic	-6491	MPC1
lost_pCRE_289	chr6	166389576	166389628	Intergenic	-6589	MPC1
lost_pCRE_290	chr6	166389628	166389657	Intergenic	-6629	MPC1
lost_pCRE_291	chr6	166389657	166389875	Intergenic	-6753	MPC1
lost_pCRE_292	chr6	166389875	166390079	Intergenic	-6964	MPC1
lost_pCRE_293	chr6	166390079	166390319	Intergenic	-7186	MPC1
lost_pCRE_294	chr6	166390319	166390781	Intergenic	-7537	MPC1
lost_pCRE_295	chr6	166404029	166404068	Intergenic	-21035	MPC1
lost_pCRE_296	chr6	166414312	166414452	intron (NM_001006932, intron 20 of 21)	-31369	MPC1
lost_pCRE_297	chr6	166414452	166414494	intron (NM_001006932, intron 20 of 21)	-31460	MPC1
lost_pCRE_298	chr6	166414494	166414651	intron (NM_001006932, intron 20 of 21)	-31559	MPC1
lost_pCRE_299	chr6	166414991	166415091	intron (NM_001006932, intron 20 of 21)	-32028	MPC1
lost_pCRE_300	chr6	166415091	166415235	intron (NM_001006932, intron 20 of 21)	-32150	MPC1
lost_pCRE_301	chr6	166416868	166416974	intron (NM_001006932, intron 20 of 21)	-33908	MPC1
lost_pCRE_302	chr6	166419221	166419384	intron (NM_001006932, intron 19 of 21)	-36289	MPC1
lost_pCRE_303	chr6	166419384	166419477	intron (NM_001006932, intron 19 of 21)	-36417	MPC1
lost_pCRE_304	chr6	166419477	166419563	intron (NM_001006932, intron 19 of 21)	-36507	MPC1
lost_pCRE_305	chr6	166419984	166420116	intron (NM_001006932, intron 18 of 21)	-37037	MPC1
lost_pCRE_306	chr6	166420116	166420170	intron (NM_001006932, intron 18 of 21)	-37130	MPC1
lost_pCRE_307	chr6	166462870	166462946	intron (NR_046793, intron 3 of 3)	2475	RPS6KA2-IT1
lost_pCRE_308	chr6	166462946	166463089	non-coding (NR_046793, exon 3 of 4)	2366	RPS6KA2-IT1
lost_pCRE_309	chr6	166463089	166463300	intron (NR_046793, intron 2 of 3)	2189	RPS6KA2-IT1
lost_pCRE_310	chr6	166466222	166466518	promoter-TSS (NR_046793)	-987	RPS6KA2-IT1
lost_pCRE_311	chr6	166466518	166466792	intron (NM_001006932, intron 12 of 21)	-1272	RPS6KA2-IT1
lost_pCRE_312	chr6	166466792	166467187	intron (NM_001006932, intron 12 of 21)	-1606	RPS6KA2-IT1
lost_pCRE_313	chr6	166467187	166467520	intron (NM_001006932, intron 12 of 21)	-1970	RPS6KA2-IT1
lost_pCRE_314	chr6	166467520	166467640	intron (NM_001006932, intron 12 of 21)	-2197	RPS6KA2-IT1
lost_pCRE_315	chr6	166468028	166468316	intron (NM_001006932, intron 12 of 21)	-2789	RPS6KA2-IT1
lost_pCRE_316	chr6	166468316	166468602	intron (NM_001006932, intron 12 of 21)	-3076	RPS6KA2-IT1
lost_pCRE_317	chr6	166468602	166469050	intron (NM_001006932, intron 12 of 21)	-3443	RPS6KA2-IT1
lost_pCRE_318	chr6	166469050	166469643	intron (NM_001006932, intron 12 of 21)	-3963	RPS6KA2-IT1
lost_pCRE_319	chr6	166469997	166470179	intron (NM_001006932, intron 11 of 21)	-4705	RPS6KA2-IT1
lost_pCRE_320	chr6	166470179	166470400	intron (NM_001006932, intron 11 of 21)	-4906	RPS6KA2-IT1
lost_pCRE_321	chr6	166470400	166470616	intron (NM_001006932, intron 11 of 21)	-5125	RPS6KA2-IT1
lost_pCRE_322	chr6	166470616	166470879	intron (NM_001006932, intron 11 of 21)	-5364	RPS6KA2-IT1
lost_pCRE_323	chr6	166470879	166471145	intron (NM_001006932, intron 11 of 21)	-5629	RPS6KA2-IT1
lost_pCRE_324	chr6	166486252	166486278	intron (NM_001006932, intron 11 of 21)	-20882	RPS6KA2-IT1
lost_pCRE_325	chr6	166486278	166486306	intron (NM_001006932, intron 11 of 21)	-20909	RPS6KA2-IT1
lost_pCRE_326	chr6	166486306	166486477	intron (NM_001006932, intron 11 of 21)	-21008	RPS6KA2-IT1
lost_pCRE_327	chr6	166486477	166486653	intron (NM_001006932, intron 11 of 21)	-21182	RPS6KA2-IT1
lost_pCRE_328	chr6	166486653	166486683	intron (NM_001006932, intron 11 of 21)	-21285	RPS6KA2-IT1
lost_pCRE_329	chr6	166486683	166486721	intron (NM_001006932, intron 11 of 21)	-21319	RPS6KA2-IT1
lost_pCRE_330	chr6	166490997	166491157	intron (NM_001006932, intron 9 of 21)	18356	MIR1913
lost_pCRE_331	chr6	166491184	166491284	intron (NM_001006932, intron 9 of 21)	18199	MIR1913
lost_pCRE_332	chr6	166491284	166491384	intron (NM_001006932, intron 9 of 21)	18099	MIR1913
lost_pCRE_333	chr6	166491384	166491511	intron (NM_001006932, intron 9 of 21)	17986	MIR1913
lost_pCRE_334	chr6	166491511	166491781	intron (NM_001006932, intron 9 of 21)	17787	MIR1913
lost_pCRE_335	chr6	166491781	166492259	intron (NM_001006932, intron 9 of 21)	17413	MIR1913
lost_pCRE_336	chr6	166492259	166492724	intron (NM_001006932, intron 9 of 21)	16942	MIR1913
lost_pCRE_337	chr6	166492724	166492902	intron (NM_001006932, intron 9 of 21)	16620	MIR1913
lost_pCRE_338	chr6	166492902	166493058	intron (NM_001006932, intron 9 of 21)	16453	MIR1913
lost_pCRE_339	chr6	166493058	166493231	intron (NM_001006932, intron 9 of 21)	16289	MIR1913
lost_pCRE_340	chr6	166494203	166494221	intron (NM_001006932, intron 9 of 21)	15221	MIR1913
lost_pCRE_341	chr6	166494221	166494332	intron (NM_001006932, intron 9 of 21)	15157	MIR1913
lost_pCRE_342	chr6	166494332	166494626	intron (NM_001006932, intron 9 of 21)	14954	MIR1913
lost_pCRE_343	chr6	166494626	166495219	intron (NM_001006932, intron 9 of 21)	14511	MIR1913
lost_pCRE_344	chr6	166495219	166496313	intron (NM_001006932, intron 9 of 21)	13667	MIR1913
lost_pCRE_345	chr6	166496313	166497091	intron (NM_001006932, intron 9 of 21)	12731	MIR1913
lost_pCRE_346	chr6	166497091	166497491	intron (NM_001006932, intron 9 of 21)	12142	MIR1913
lost_pCRE_347	chr6	166497491	166498010	intron (NM_001006932, intron 9 of 21)	11683	MIR1913
lost_pCRE_348	chr6	166498493	166498544	exon (NM_001318937, exon 6 of 19)	10915	MIR1913
lost_pCRE_349	chr6	166498544	166498617	exon (NM_001318937, exon 6 of 19)	10853	MIR1913
lost_pCRE_350	chr6	166498617	166498725	intron (NM_001006932, intron 8 of 21)	10762	MIR1913
lost_pCRE_351	chr6	166498725	166499077	intron (NM_001006932, intron 8 of 21)	10532	MIR1913
lost_pCRE_352	chr6	166499077	166499433	intron (NM_001006932, intron 8 of 21)	10178	MIR1913
lost_pCRE_353	chr6	166499433	166499551	intron (NM_001006932, intron 8 of 21)	9941	MIR1913
lost_pCRE_354	chr6	166499551	166499607	intron (NM_001006932, intron 8 of 21)	9854	MIR1913
lost_pCRE_355	chr6	166499607	166499637	intron (NM_001006932, intron 8 of 21)	9811	MIR1913
lost_pCRE_356	chr6	166499637	166499714	intron (NM_001006932, intron 8 of 21)	9758	MIR1913
lost_pCRE_357	chr6	166499714	166499923	intron (NM_001006932, intron 8 of 21)	9615	MIR1913
lost_pCRE_358	chr6	166499923	166500385	intron (NM_001006932, intron 8 of 21)	9279	MIR1913
lost_pCRE_359	chr6	166500385	166500777	intron (NM_001006932, intron 8 of 21)	8852	MIR1913
lost_pCRE_360	chr6	166500777	166501113	intron (NM_001006932, intron 7 of 21)	8488	MIR1913
lost_pCRE_361	chr6	166501113	166501462	intron (NM_001006932, intron 7 of 21)	8146	MIR1913
lost_pCRE_362	chr6	166519729	166519904	intron (NM_001006932, intron 4 of 21)	-10383	MIR1913
lost_pCRE_363	chr6	166632997	166633210	intron (NM_001006932, intron 2 of 21)	-5852	RPS6KA2
lost_pCRE_364	chr6	166633210	166633380	intron (NM_001006932, intron 2 of 21)	-6044	RPS6KA2
lost_pCRE_365	chr6	166633380	166633389	intron (NM_001006932, intron 2 of 21)	-6133	RPS6KA2
lost_pCRE_366	chr6	166634687	166634968	intron (NM_001006932, intron 2 of 21)	-7576	RPS6KA2
lost_pCRE_367	chr6	166634968	166635159	intron (NM_001006932, intron 2 of 21)	-7812	RPS6KA2
lost_pCRE_368	chr6	166635159	166635369	intron (NM_001006932, intron 2 of 21)	-8013	RPS6KA2
lost_pCRE_369	chr6	166635369	166635594	intron (NM_001006932, intron 2 of 21)	-8230	RPS6KA2
lost_pCRE_370	chr6	166635594	166635642	intron (NM_001006932, intron 2 of 21)	-8367	RPS6KA2
lost_pCRE_371	chr6	166635642	166635678	intron (NM_001006932, intron 2 of 21)	-8409	RPS6KA2
lost_pCRE_372	chr6	166635678	166635830	intron (NM_001006932, intron 2 of 21)	-8503	RPS6KA2
lost_pCRE_373	chr6	166635830	166636209	intron (NM_001006932, intron 2 of 21)	-8768	RPS6KA2
lost_pCRE_374	chr6	166636209	166636731	intron (NM_001006932, intron 2 of 21)	-9219	RPS6KA2
lost_pCRE_375	chr6	166636731	166637149	intron (NM_001006932, intron 2 of 21)	-9689	RPS6KA2
lost_pCRE_376	chr6	166637149	166637886	intron (NM_001006932, intron 2 of 21)	-10266	RPS6KA2
lost_pCRE_377	chr6	166637886	166638758	intron (NM_001006932, intron 2 of 21)	-11071	RPS6KA2
lost_pCRE_378	chr6	166638758	166639139	intron (NM_001006932, intron 2 of 21)	-11697	RPS6KA2
lost_pCRE_379	chr6	166639286	166639428	intron (NM_001006932, intron 2 of 21)	-12106	RPS6KA2
lost_pCRE_380	chr6	166639428	166639550	intron (NM_001006932, intron 2 of 21)	-12238	RPS6KA2
lost_pCRE_381	chr6	166639550	166639760	intron (NM_001006932, intron 2 of 21)	-12404	RPS6KA2
lost_pCRE_382	chr6	166639760	166640099	intron (NM_001006932, intron 2 of 21)	-12678	RPS6KA2
lost_pCRE_383	chr6	166640099	166640436	intron (NM_001006932, intron 2 of 21)	-13016	RPS6KA2
lost_pCRE_384	chr6	166640436	166640861	intron (NM_001006932, intron 2 of 21)	-13397	RPS6KA2
lost_pCRE_385	chr6	166640861	166641137	intron (NM_001006932, intron 2 of 21)	-13748	RPS6KA2
lost_pCRE_386	chr6	166641137	166641310	intron (NM_001006932, intron 2 of 21)	-13972	RPS6KA2
lost_pCRE_387	chr6	166641310	166641500	intron (NM_001006932, intron 2 of 21)	-14154	RPS6KA2
lost_pCRE_388	chr6	166641500	166641567	intron (NM_001006932, intron 2 of 21)	-14282	RPS6KA2
lost_pCRE_389	chr6	166641567	166641757	intron (NM_001006932, intron 2 of 21)	-14411	RPS6KA2
lost_pCRE_390	chr6	166641757	166642168	intron (NM_001006932, intron 2 of 21)	-14711	RPS6KA2
lost_pCRE_391	chr6	166642168	166642512	intron (NM_001006932, intron 2 of 21)	-15089	RPS6KA2
lost_pCRE_392	chr6	166642512	166642700	intron (NM_001006932, intron 2 of 21)	-15355	RPS6KA2
lost_pCRE_393	chr6	166642700	166642939	intron (NM_001006932, intron 2 of 21)	-15568	RPS6KA2
lost_pCRE_394	chr6	166642939	166643241	intron (NM_001006932, intron 2 of 21)	-15839	RPS6KA2
lost_pCRE_395	chr6	166643241	166643463	intron (NM_001006932, intron 2 of 21)	-16101	RPS6KA2
lost_pCRE_396	chr6	166643463	166643793	intron (NM_001006932, intron 2 of 21)	-16377	RPS6KA2
lost_pCRE_397	chr6	166643793	166644150	intron (NM_001006932, intron 2 of 21)	-16720	RPS6KA2
lost_pCRE_398	chr6	166644150	166644320	intron (NM_001006932, intron 2 of 21)	-16984	RPS6KA2
lost_pCRE_399	chr6	166644320	166644414	intron (NM_001006932, intron 2 of 21)	-17116	RPS6KA2
lost_pCRE_400	chr6	166644414	166644555	intron (NM_001006932, intron 2 of 21)	-17233	RPS6KA2
lost_pCRE_401	chr6	166644555	166644721	intron (NM_001006932, intron 2 of 21)	-17387	RPS6KA2
lost_pCRE_402	chr6	166691726	166691933	intron (NM_001006932, intron 2 of 21)	-64578	RPS6KA2
lost_pCRE_403	chr6	166691933	166692265	intron (NM_001006932, intron 2 of 21)	-64848	RPS6KA2
lost_pCRE_404	chr6	166692265	166692501	intron (NM_001006932, intron 2 of 21)	-65132	RPS6KA2
lost_pCRE_405	chr6	166692501	166692706	intron (NM_001006932, intron 2 of 21)	-65352	RPS6KA2
lost_pCRE_406	chr6	166698807	166699041	intron (NM_001006932, intron 2 of 21)	-71673	RPS6KA2
lost_pCRE_407	chr6	166699041	166699100	intron (NM_001006932, intron 2 of 21)	-71819	RPS6KA2
lost_pCRE_408	chr6	166699100	166699358	intron (NM_001006932, intron 2 of 21)	-71978	RPS6KA2
lost_pCRE_409	chr6	166699358	166699596	intron (NM_001006932, intron 2 of 21)	-72226	RPS6KA2
lost_pCRE_410	chr6	166702036	166702741	intron (NM_001006932, intron 2 of 21)	-75137	RPS6KA2
lost_pCRE_411	chr6	166702741	166703288	intron (NM_001006932, intron 2 of 21)	-75763	RPS6KA2
lost_pCRE_412	chr6	166707359	166707705	intron (NM_001006932, intron 2 of 21)	-80281	RPS6KA2
lost_pCRE_413	chr6	166707705	166708442	intron (NM_001006932, intron 2 of 21)	-80822	RPS6KA2
lost_pCRE_414	chr6	166708442	166708865	intron (NM_001006932, intron 2 of 21)	-81402	RPS6KA2
lost_pCRE_415	chr6	166708865	166708905	intron (NM_001006932, intron 2 of 21)	-81634	RPS6KA2
lost_pCRE_416	chr6	166708905	166709089	intron (NM_001006932, intron 2 of 21)	-81746	RPS6KA2
lost_pCRE_417	chr6	166709416	166709729	intron (NM_001006932, intron 2 of 21)	-82321	RPS6KA2
lost_pCRE_418	chr6	166709729	166710126	intron (NM_001006932, intron 2 of 21)	-82676	RPS6KA2
lost_pCRE_419	chr6	166710126	166710351	intron (NM_001006932, intron 2 of 21)	-82987	RPS6KA2
lost_pCRE_420	chr6	166710351	166710517	intron (NM_001006932, intron 2 of 21)	-83183	RPS6KA2
lost_pCRE_421	chr6	166710517	166710637	intron (NM_001006932, intron 2 of 21)	-83326	RPS6KA2
lost_pCRE_422	chr6	166711237	166711531	intron (NM_001006932, intron 2 of 21)	-84133	RPS6KA2
lost_pCRE_423	chr6	166712348	166712585	intron (NM_001006932, intron 2 of 21)	-85215	RPS6KA2
lost_pCRE_424	chr6	166798102	166798385	intron (NM_001318936, intron 2 of 22)	64282	RPS6KA2
lost_pCRE_425	chr6	166798385	166798635	intron (NM_001318936, intron 2 of 22)	64015	RPS6KA2
lost_pCRE_426	chr6	166798635	166799107	intron (NM_001318936, intron 2 of 22)	63654	RPS6KA2
lost_pCRE_427	chr6	166799107	166799579	intron (NM_001318936, intron 2 of 22)	63182	RPS6KA2
lost_pCRE_428	chr6	166799699	166799875	intron (NM_001318936, intron 2 of 22)	62738	RPS6KA2
lost_pCRE_429	chr6	166799875	166800125	intron (NM_001318936, intron 2 of 22)	62525	RPS6KA2
lost_pCRE_430	chr6	166800125	166800353	intron (NM_001318936, intron 2 of 22)	62286	RPS6KA2
lost_pCRE_431	chr6	166800353	166800422	intron (NM_001318936, intron 2 of 22)	62138	RPS6KA2
lost_pCRE_432	chr6	166800422	166800460	intron (NM_001318936, intron 2 of 22)	62084	RPS6KA2
lost_pCRE_433	chr6	166800460	166800505	intron (NM_001318936, intron 2 of 22)	62043	RPS6KA2
lost_pCRE_434	chr6	166800505	166800682	intron (NM_001318936, intron 2 of 22)	61932	RPS6KA2
lost_pCRE_435	chr6	166800682	166800934	intron (NM_001318936, intron 2 of 22)	61717	RPS6KA2
lost_pCRE_436	chr6	166800934	166801059	intron (NM_001318936, intron 2 of 22)	61529	RPS6KA2
lost_pCRE_437	chr6	166801059	166801283	intron (NM_001318936, intron 2 of 22)	61354	RPS6KA2
lost_pCRE_438	chr6	166801283	166801494	intron (NM_001318936, intron 2 of 22)	61137	RPS6KA2
lost_pCRE_439	chr6	166801494	166801624	intron (NM_001318936, intron 2 of 22)	60966	RPS6KA2
lost_pCRE_440	chr6	166801624	166801894	intron (NM_001318936, intron 2 of 22)	60766	RPS6KA2
lost_pCRE_441	chr6	166801894	166802113	intron (NM_001318936, intron 2 of 22)	60522	RPS6KA2

## Sheet: shared pCRE annotations
pCRE_ID	Chr	Start	End	Annotation	Distance to TSS	Gene
shared_pCRE_1	chr6	165809393	165809522	Intergenic	-147177	PDE10A
shared_pCRE_2	chr6	165809522	165809668	Intergenic	-147315	PDE10A
shared_pCRE_3	chr6	165809668	165809760	Intergenic	-147434	PDE10A
shared_pCRE_4	chr6	165809760	165809821	Intergenic	-147510	PDE10A
shared_pCRE_5	chr6	165809821	165810142	Intergenic	-147701	PDE10A
shared_pCRE_6	chr6	165810142	165810457	Intergenic	-148019	PDE10A
shared_pCRE_7	chr6	165810457	165810518	Intergenic	-148207	PDE10A
shared_pCRE_8	chr6	165810518	165810547	Intergenic	-148252	PDE10A
shared_pCRE_9	chr6	165811202	165811686	Intergenic	-149164	PDE10A
shared_pCRE_10	chr6	165811686	165812048	Intergenic	-149587	PDE10A
shared_pCRE_11	chr6	165812048	165812134	Intergenic	-149811	PDE10A
shared_pCRE_12	chr6	165812134	165812472	Intergenic	-150023	PDE10A
shared_pCRE_13	chr6	165812472	165812836	Intergenic	-150374	PDE10A
shared_pCRE_14	chr6	165812836	165813010	Intergenic	-150643	PDE10A
shared_pCRE_15	chr6	165813010	165813140	Intergenic	-150795	PDE10A
shared_pCRE_16	chr6	165813140	165813219	Intergenic	-150899	PDE10A
shared_pCRE_17	chr6	165813219	165813305	Intergenic	-150982	PDE10A
shared_pCRE_18	chr6	165813305	165813358	Intergenic	-151051	PDE10A
shared_pCRE_19	chr6	165813358	165813388	Intergenic	-151093	PDE10A
shared_pCRE_20	chr6	165813388	165813779	Intergenic	-151303	PDE10A
shared_pCRE_21	chr6	165813779	165814244	Intergenic	-151731	PDE10A
shared_pCRE_22	chr6	165814244	165814435	Intergenic	-152059	PDE10A
shared_pCRE_23	chr6	165814839	165815238	Intergenic	-152758	PDE10A
shared_pCRE_24	chr6	165815238	165815459	Intergenic	-153068	PDE10A
shared_pCRE_25	chr6	165815459	165815633	Intergenic	-153266	PDE10A
shared_pCRE_26	chr6	165815633	165815717	Intergenic	-153395	PDE10A
shared_pCRE_27	chr6	165815717	165816606	Intergenic	-153881	PDE10A
shared_pCRE_28	chr6	165854134	165855209	Intergenic	-132880	LINC00602
shared_pCRE_29	chr6	165882203	165882214	Intergenic	-105343	LINC00602
shared_pCRE_30	chr6	165882214	165882287	Intergenic	-105301	LINC00602
shared_pCRE_31	chr6	165882287	165882458	Intergenic	-105179	LINC00602
shared_pCRE_32	chr6	165882458	165882566	Intergenic	-105039	LINC00602
shared_pCRE_33	chr6	165882566	165882625	Intergenic	-104956	LINC00602
shared_pCRE_34	chr6	165882625	165882690	Intergenic	-104894	LINC00602
shared_pCRE_35	chr6	165882690	165882702	Intergenic	-104855	LINC00602
shared_pCRE_36	chr6	165882702	165882839	Intergenic	-104781	LINC00602
shared_pCRE_37	chr6	165882839	165883790	Intergenic	-104237	LINC00602
shared_pCRE_38	chr6	165883790	165884811	Intergenic	-103251	LINC00602
shared_pCRE_39	chr6	165884811	165885079	Intergenic	-102606	LINC00602
shared_pCRE_40	chr6	165885079	165885217	Intergenic	-102403	LINC00602
shared_pCRE_41	chr6	165885217	165885384	Intergenic	-102251	LINC00602
shared_pCRE_42	chr6	165885384	165885530	Intergenic	-102094	LINC00602
shared_pCRE_43	chr6	165885530	165885667	Intergenic	-101953	LINC00602
shared_pCRE_44	chr6	165885667	165885789	Intergenic	-101823	LINC00602
shared_pCRE_45	chr6	165885789	165886245	Intergenic	-101534	LINC00602
shared_pCRE_46	chr6	165886245	165886758	Intergenic	-101050	LINC00602
shared_pCRE_47	chr6	165886758	165886936	Intergenic	-100704	LINC00602
shared_pCRE_48	chr6	165886936	165887024	Intergenic	-100571	LINC00602
shared_pCRE_49	chr6	165887024	165887096	Intergenic	-100491	LINC00602
shared_pCRE_50	chr6	165887096	165887294	Intergenic	-100356	LINC00602
shared_pCRE_51	chr6	165887294	165887553	Intergenic	-100128	LINC00602
shared_pCRE_52	chr6	165887553	165887740	Intergenic	-99905	LINC00602
shared_pCRE_53	chr6	165887740	165887903	Intergenic	-99730	LINC00602
shared_pCRE_54	chr6	165887903	165888019	Intergenic	-99590	LINC00602
shared_pCRE_55	chr6	165888019	165888259	Intergenic	-99412	LINC00602
shared_pCRE_56	chr6	165888259	165888503	Intergenic	-99170	LINC00602
shared_pCRE_57	chr6	165888503	165888620	Intergenic	-98990	LINC00602
shared_pCRE_58	chr6	165888620	165888736	Intergenic	-98873	LINC00602
shared_pCRE_59	chr6	165888736	165888838	Intergenic	-98764	LINC00602
shared_pCRE_60	chr6	165888838	165889033	Intergenic	-98616	LINC00602
shared_pCRE_61	chr6	165901529	165901601	Intergenic	-85986	LINC00602
shared_pCRE_62	chr6	165901601	165901668	Intergenic	-85917	LINC00602
shared_pCRE_63	chr6	165901668	165901769	Intergenic	-85833	LINC00602
shared_pCRE_64	chr6	165901769	165901960	Intergenic	-85687	LINC00602
shared_pCRE_65	chr6	165901960	165902092	Intergenic	-85525	LINC00602
shared_pCRE_66	chr6	165902225	165902365	Intergenic	-85256	LINC00602
shared_pCRE_67	chr6	165902365	165902881	Intergenic	-84928	LINC00602
shared_pCRE_68	chr6	165902881	165903432	Intergenic	-84395	LINC00602
shared_pCRE_69	chr6	165903432	165903572	Intergenic	-84049	LINC00602
shared_pCRE_70	chr6	165903572	165903957	Intergenic	-83787	LINC00602
shared_pCRE_71	chr6	165903957	165904556	Intergenic	-83295	LINC00602
shared_pCRE_72	chr6	165904556	165904893	Intergenic	-82827	LINC00602
shared_pCRE_73	chr6	165904893	165905187	Intergenic	-82511	LINC00602
shared_pCRE_74	chr6	165906925	165907462	Intergenic	-80358	LINC00602
shared_pCRE_75	chr6	165907462	165907785	Intergenic	-79928	LINC00602
shared_pCRE_76	chr6	165907785	165907811	Intergenic	-79753	LINC00602
shared_pCRE_77	chr6	165907811	165908035	Intergenic	-79628	LINC00602
shared_pCRE_78	chr6	165908035	165908326	Intergenic	-79371	LINC00602
shared_pCRE_79	chr6	165908326	165908484	Intergenic	-79146	LINC00602
shared_pCRE_80	chr6	165959466	165959692	intron (NR_026860, intron 1 of 1)	-27972	LINC00602
shared_pCRE_81	chr6	165959692	165959983	intron (NR_026860, intron 1 of 1)	-27714	LINC00602
shared_pCRE_82	chr6	166049860	166050116	Intergenic	-47732	LOC729681
shared_pCRE_83	chr6	166050116	166050144	Intergenic	-47590	LOC729681
shared_pCRE_84	chr6	166053889	166054071	Intergenic	-43740	LOC729681
shared_pCRE_85	chr6	166054071	166054232	Intergenic	-43569	LOC729681
shared_pCRE_86	chr6	166058729	166058804	Intergenic	-38954	LOC729681
shared_pCRE_87	chr6	166058804	166058871	Intergenic	-38883	LOC729681
shared_pCRE_88	chr6	166058871	166058945	Intergenic	-38812	LOC729681
shared_pCRE_89	chr6	166058945	166059397	Intergenic	-38549	LOC729681
shared_pCRE_90	chr6	166101374	166101599	Intergenic	3766	LOC729681
shared_pCRE_91	chr6	166101599	166102038	Intergenic	4098	LOC729681
shared_pCRE_92	chr6	166102038	166102409	Intergenic	4503	LOC729681
shared_pCRE_93	chr6	166102518	166102633	Intergenic	4855	LOC729681
shared_pCRE_94	chr6	166102633	166102823	Intergenic	5008	LOC729681
shared_pCRE_95	chr6	166102823	166102981	Intergenic	5182	LOC729681
shared_pCRE_96	chr6	166103020	166103063	Intergenic	5321	LOC729681
shared_pCRE_97	chr6	166103063	166103135	Intergenic	5379	LOC729681
shared_pCRE_98	chr6	166103135	166103199	Intergenic	5447	LOC729681
shared_pCRE_99	chr6	166103199	166103236	Intergenic	5497	LOC729681
shared_pCRE_100	chr6	166103610	166104054	Intergenic	6112	LOC729681
shared_pCRE_101	chr6	166106490	166106891	Intergenic	8970	LOC729681
shared_pCRE_102	chr6	166106891	166107185	Intergenic	9318	LOC729681
shared_pCRE_103	chr6	166107185	166107248	Intergenic	9496	LOC729681
shared_pCRE_104	chr6	166107248	166107283	Intergenic	9545	LOC729681
shared_pCRE_105	chr6	166107283	166107472	Intergenic	9657	LOC729681
shared_pCRE_106	chr6	166107472	166107653	Intergenic	9842	LOC729681
shared_pCRE_107	chr6	166107653	166107690	Intergenic	9951	LOC729681
shared_pCRE_108	chr6	166107690	166107800	Intergenic	10025	LOC729681
shared_pCRE_109	chr6	166107800	166108065	Intergenic	10212	LOC729681
shared_pCRE_110	chr6	166108065	166108342	Intergenic	10483	LOC729681
shared_pCRE_111	chr6	166108342	166108495	Intergenic	10698	LOC729681
shared_pCRE_112	chr6	166110676	166111183	Intergenic	13209	LOC729681
shared_pCRE_113	chr6	166111183	166111665	Intergenic	13704	LOC729681
shared_pCRE_114	chr6	166123755	166124111	Intergenic	26213	LOC729681
shared_pCRE_115	chr6	166124111	166124405	Intergenic	26538	LOC729681
shared_pCRE_116	chr6	166124405	166124582	Intergenic	26773	LOC729681
shared_pCRE_117	chr6	166124582	166124902	Intergenic	27022	LOC729681
shared_pCRE_118	chr6	166124902	166125148	Intergenic	27305	LOC729681
shared_pCRE_119	chr6	166125148	166125328	Intergenic	27518	LOC729681
shared_pCRE_120	chr6	166125328	166125440	Intergenic	27664	LOC729681
shared_pCRE_121	chr6	166125440	166125601	Intergenic	27800	LOC729681
shared_pCRE_122	chr6	166125601	166125750	Intergenic	27955	LOC729681
shared_pCRE_123	chr6	166125750	166125807	Intergenic	28058	LOC729681
shared_pCRE_124	chr6	166125807	166125916	Intergenic	28141	LOC729681
shared_pCRE_125	chr6	166125916	166126327	Intergenic	28401	LOC729681
shared_pCRE_126	chr6	166126327	166126767	Intergenic	28827	LOC729681
shared_pCRE_127	chr6	166126767	166126944	Intergenic	29135	LOC729681
shared_pCRE_128	chr6	166126944	166127178	Intergenic	29341	LOC729681
shared_pCRE_129	chr6	166127178	166127665	Intergenic	29701	LOC729681
shared_pCRE_130	chr6	166127665	166128032	Intergenic	30128	LOC729681
shared_pCRE_131	chr6	166128032	166128285	Intergenic	30438	LOC729681
shared_pCRE_132	chr6	166128285	166128524	Intergenic	30684	LOC729681
shared_pCRE_133	chr6	166128524	166128569	Intergenic	30826	LOC729681
shared_pCRE_134	chr6	166133371	166133399	Intergenic	34466	TBXT
shared_pCRE_135	chr6	166133399	166133945	Intergenic	34179	TBXT
shared_pCRE_136	chr6	166133945	166134624	Intergenic	33567	TBXT
shared_pCRE_137	chr6	166134624	166134921	Intergenic	33079	TBXT
shared_pCRE_138	chr6	166134921	166135092	Intergenic	32845	TBXT
shared_pCRE_139	chr6	166135092	166135373	Intergenic	32619	TBXT
shared_pCRE_140	chr6	166135373	166136507	Intergenic	31911	TBXT
shared_pCRE_141	chr6	166136507	166137464	Intergenic	30866	TBXT
shared_pCRE_142	chr6	166137464	166137795	Intergenic	30222	TBXT
shared_pCRE_143	chr6	166137795	166138136	Intergenic	29886	TBXT
shared_pCRE_144	chr6	166138136	166138290	Intergenic	29638	TBXT
shared_pCRE_145	chr6	166138290	166138553	Intergenic	29430	TBXT
shared_pCRE_146	chr6	166138553	166138799	Intergenic	29175	TBXT
shared_pCRE_147	chr6	166141559	166141728	Intergenic	26208	TBXT
shared_pCRE_148	chr6	166141728	166141810	Intergenic	26082	TBXT
shared_pCRE_149	chr6	166141810	166141950	Intergenic	25971	TBXT
shared_pCRE_150	chr6	166141950	166142018	Intergenic	25867	TBXT
shared_pCRE_151	chr6	166142018	166142384	Intergenic	25650	TBXT
shared_pCRE_152	chr6	166142384	166142768	Intergenic	25275	TBXT
shared_pCRE_153	chr6	166142768	166142854	Intergenic	25040	TBXT
shared_pCRE_154	chr6	166142854	166143047	Intergenic	24901	TBXT
shared_pCRE_155	chr6	166143047	166143298	Intergenic	24679	TBXT
shared_pCRE_156	chr6	166143298	166143452	Intergenic	24476	TBXT
shared_pCRE_157	chr6	166143452	166143528	Intergenic	24361	TBXT
shared_pCRE_158	chr6	166143528	166143587	Intergenic	24294	TBXT
shared_pCRE_159	chr6	166143587	166143613	Intergenic	24251	TBXT
shared_pCRE_160	chr6	166143613	166143700	Intergenic	24195	TBXT
shared_pCRE_161	chr6	166143700	166143812	Intergenic	24095	TBXT
shared_pCRE_162	chr6	166143812	166143886	Intergenic	24002	TBXT
shared_pCRE_163	chr6	166143886	166143950	Intergenic	23933	TBXT
shared_pCRE_164	chr6	166143950	166144080	Intergenic	23836	TBXT
shared_pCRE_165	chr6	166144080	166144355	Intergenic	23634	TBXT
shared_pCRE_166	chr6	166144355	166144759	Intergenic	23294	TBXT
shared_pCRE_167	chr6	166144759	166145085	Intergenic	22929	TBXT
shared_pCRE_168	chr6	166145085	166145292	Intergenic	22663	TBXT
shared_pCRE_169	chr6	166145292	166145425	Intergenic	22493	TBXT
shared_pCRE_170	chr6	166145425	166145756	Intergenic	22261	TBXT
shared_pCRE_171	chr6	166145756	166146441	Intergenic	21753	TBXT
shared_pCRE_172	chr6	166146441	166146826	Intergenic	21218	TBXT
shared_pCRE_173	chr6	166149468	166149527	Intergenic	18354	TBXT
shared_pCRE_174	chr6	166149527	166149732	Intergenic	18222	TBXT
shared_pCRE_175	chr6	166149732	166150001	Intergenic	17985	TBXT
shared_pCRE_176	chr6	166150001	166150159	Intergenic	17771	TBXT
shared_pCRE_177	chr6	166150159	166150269	Intergenic	17637	TBXT
shared_pCRE_178	chr6	166150269	166150496	Intergenic	17469	TBXT
shared_pCRE_179	chr6	166155764	166155830	Intergenic	12054	TBXT
shared_pCRE_180	chr6	166155830	166155988	Intergenic	11942	TBXT
shared_pCRE_181	chr6	166155988	166156152	Intergenic	11781	TBXT
shared_pCRE_182	chr6	166156152	166156224	Intergenic	11663	TBXT
shared_pCRE_183	chr6	166156224	166156503	Intergenic	11488	TBXT
shared_pCRE_184	chr6	166156503	166156874	TTS (NM_003181)	11163	TBXT
shared_pCRE_185	chr6	166156874	166157208	TTS (NM_003181)	10810	TBXT
shared_pCRE_186	chr6	166177109	166177339	Intergenic	-8555	TBXT
shared_pCRE_187	chr6	166177339	166177399	Intergenic	-8700	TBXT
shared_pCRE_188	chr6	166177399	166177553	Intergenic	-8807	TBXT
shared_pCRE_189	chr6	166177553	166177732	Intergenic	-8973	TBXT
shared_pCRE_190	chr6	166177732	166177845	Intergenic	-9119	TBXT
shared_pCRE_191	chr6	166177845	166177946	Intergenic	-9226	TBXT
shared_pCRE_192	chr6	166177946	166178062	Intergenic	-9335	TBXT
shared_pCRE_193	chr6	166178062	166178156	Intergenic	-9440	TBXT
shared_pCRE_194	chr6	166178156	166178369	Intergenic	-9593	TBXT
shared_pCRE_195	chr6	166178369	166178587	Intergenic	-9809	TBXT
shared_pCRE_196	chr6	166178587	166178815	Intergenic	-10032	TBXT
shared_pCRE_197	chr6	166178815	166179224	Intergenic	-10350	TBXT
shared_pCRE_198	chr6	166179224	166179473	Intergenic	-10679	TBXT
shared_pCRE_199	chr6	166179514	166179570	Intergenic	-10873	TBXT
shared_pCRE_200	chr6	166179570	166179628	Intergenic	-10930	TBXT
shared_pCRE_201	chr6	166179628	166179796	Intergenic	-11043	TBXT
shared_pCRE_202	chr6	166179796	166179958	Intergenic	-11208	TBXT
shared_pCRE_203	chr6	166179958	166179981	Intergenic	-11300	TBXT
shared_pCRE_204	chr6	166179981	166180005	Intergenic	-11324	TBXT
shared_pCRE_205	chr6	166180005	166180133	Intergenic	-11400	TBXT
shared_pCRE_206	chr6	166180133	166180272	Intergenic	-11533	TBXT
shared_pCRE_207	chr6	166180272	166180402	Intergenic	-11668	TBXT
shared_pCRE_208	chr6	166180402	166180543	Intergenic	-11803	TBXT
shared_pCRE_209	chr6	166180543	166180856	Intergenic	-12030	TBXT
shared_pCRE_210	chr6	166180856	166181215	Intergenic	-12366	TBXT
shared_pCRE_211	chr6	166181215	166181323	Intergenic	-12600	TBXT
shared_pCRE_212	chr6	166181323	166181492	Intergenic	-12738	TBXT
shared_pCRE_213	chr6	166181492	166181817	Intergenic	-12985	TBXT
shared_pCRE_214	chr6	166181817	166182072	Intergenic	-13275	TBXT
shared_pCRE_215	chr6	166182072	166182151	Intergenic	-13442	TBXT
shared_pCRE_216	chr6	166182151	166182223	Intergenic	-13518	TBXT
shared_pCRE_217	chr6	166182223	166182387	Intergenic	-13636	TBXT
shared_pCRE_218	chr6	166182387	166182545	Intergenic	-13797	TBXT
shared_pCRE_219	chr6	166182545	166182863	Intergenic	-14035	TBXT
shared_pCRE_220	chr6	166182863	166183149	Intergenic	-14337	TBXT
shared_pCRE_221	chr6	166183149	166183236	Intergenic	-14523	TBXT
shared_pCRE_222	chr6	166191483	166191777	Intergenic	-22961	TBXT
shared_pCRE_223	chr6	166191777	166191967	Intergenic	-23203	TBXT
shared_pCRE_224	chr6	166191967	166192209	Intergenic	-23419	TBXT
shared_pCRE_225	chr6	166192209	166192501	Intergenic	-23686	TBXT
shared_pCRE_226	chr6	166192501	166192635	Intergenic	-23899	TBXT
shared_pCRE_227	chr6	166192635	166192746	Intergenic	-24021	TBXT
shared_pCRE_228	chr6	166192746	166192914	Intergenic	-24161	TBXT
shared_pCRE_229	chr6	166192914	166193091	Intergenic	-24333	TBXT
shared_pCRE_230	chr6	166193091	166193144	Intergenic	-24448	TBXT
shared_pCRE_231	chr6	166193144	166193213	Intergenic	-24509	TBXT
shared_pCRE_232	chr6	166193213	166193284	Intergenic	-24579	TBXT
shared_pCRE_233	chr6	166193284	166193331	Intergenic	-24638	TBXT
shared_pCRE_234	chr6	166193331	166193448	Intergenic	-24720	TBXT
shared_pCRE_235	chr6	166193448	166193662	Intergenic	-24886	TBXT
shared_pCRE_236	chr6	166193662	166194137	Intergenic	-25230	TBXT
shared_pCRE_237	chr6	166194137	166194589	Intergenic	-25694	TBXT
shared_pCRE_238	chr6	166194589	166194813	Intergenic	-26032	TBXT
shared_pCRE_239	chr6	166194813	166195032	Intergenic	-26253	TBXT
shared_pCRE_240	chr6	166195032	166195238	Intergenic	-26466	TBXT
shared_pCRE_241	chr6	166195238	166195574	Intergenic	-26737	TBXT
shared_pCRE_242	chr6	166195574	166195825	Intergenic	-27030	TBXT
shared_pCRE_243	chr6	166195825	166195848	Intergenic	-27167	TBXT
shared_pCRE_244	chr6	166195848	166196076	Intergenic	-27293	TBXT
shared_pCRE_245	chr6	166196076	166196306	Intergenic	-27522	TBXT
shared_pCRE_246	chr6	166196306	166196416	Intergenic	-27692	TBXT
shared_pCRE_247	chr6	166196416	166196519	Intergenic	-27798	TBXT
shared_pCRE_248	chr6	166196519	166196633	Intergenic	-27907	TBXT
shared_pCRE_249	chr6	166196633	166196748	Intergenic	-28021	TBXT
shared_pCRE_250	chr6	166196748	166196843	Intergenic	-28126	TBXT
shared_pCRE_251	chr6	166196843	166196953	Intergenic	-28229	TBXT
shared_pCRE_252	chr6	166196953	166197124	Intergenic	-28369	TBXT
shared_pCRE_253	chr6	166197124	166197446	Intergenic	-28616	TBXT
shared_pCRE_254	chr6	166197446	166197803	Intergenic	-28955	TBXT
shared_pCRE_255	chr6	166197803	166198016	Intergenic	-29240	TBXT
shared_pCRE_256	chr6	166198016	166198143	Intergenic	-29410	TBXT
shared_pCRE_257	chr6	166198143	166198459	Intergenic	-29632	TBXT
shared_pCRE_258	chr6	166198459	166198693	Intergenic	-29907	TBXT
shared_pCRE_259	chr6	166198693	166198916	Intergenic	-30135	TBXT
shared_pCRE_260	chr6	166198916	166199142	Intergenic	-30360	TBXT
shared_pCRE_261	chr6	166199142	166199262	Intergenic	-30533	TBXT
shared_pCRE_262	chr6	166199262	166199364	Intergenic	-30644	TBXT
shared_pCRE_263	chr6	166199364	166199408	Intergenic	-30717	TBXT
shared_pCRE_264	chr6	166199408	166199474	Intergenic	-30772	TBXT
shared_pCRE_265	chr6	166200260	166200768	Intergenic	-31845	TBXT
shared_pCRE_266	chr6	166216615	166216677	Intergenic	-20323	LOC101929297
shared_pCRE_267	chr6	166216677	166217165	Intergenic	-20048	LOC101929297
shared_pCRE_268	chr6	166217165	166217617	Intergenic	-19578	LOC101929297
shared_pCRE_269	chr6	166217617	166217657	Intergenic	-19332	LOC101929297
shared_pCRE_270	chr6	166217657	166217800	Intergenic	-19241	LOC101929297
shared_pCRE_271	chr6	166217800	166218055	Intergenic	-19042	LOC101929297
shared_pCRE_272	chr6	166218055	166218283	Intergenic	-18800	LOC101929297
shared_pCRE_273	chr6	166218283	166218673	Intergenic	-18491	LOC101929297
shared_pCRE_274	chr6	166218673	166219020	Intergenic	-18123	LOC101929297
shared_pCRE_275	chr6	166219020	166219069	Intergenic	-17925	LOC101929297
shared_pCRE_276	chr6	166219069	166219155	Intergenic	-17857	LOC101929297
shared_pCRE_277	chr6	166219155	166219352	Intergenic	-17716	LOC101929297
shared_pCRE_278	chr6	166219352	166219725	Intergenic	-17431	LOC101929297
shared_pCRE_279	chr6	166219725	166220116	Intergenic	-17049	LOC101929297
shared_pCRE_280	chr6	166220116	166220296	Intergenic	-16763	LOC101929297
shared_pCRE_281	chr6	166220429	166220578	Intergenic	-16466	LOC101929297
shared_pCRE_282	chr6	166220578	166220685	Intergenic	-16338	LOC101929297
shared_pCRE_283	chr6	166220685	166220954	Intergenic	-16150	LOC101929297
shared_pCRE_284	chr6	166223237	166224053	Intergenic	-13324	LOC101929297
shared_pCRE_285	chr6	166224053	166224450	Intergenic	-12718	LOC101929297
shared_pCRE_286	chr6	166224450	166224557	Intergenic	-12466	LOC101929297
shared_pCRE_287	chr6	166224557	166224571	Intergenic	-12405	LOC101929297
shared_pCRE_288	chr6	166224571	166224694	Intergenic	-12337	LOC101929297
shared_pCRE_289	chr6	166224694	166224960	Intergenic	-12142	LOC101929297
shared_pCRE_290	chr6	166224960	166225121	Intergenic	-11929	LOC101929297
shared_pCRE_291	chr6	166225121	166225263	Intergenic	-11777	LOC101929297
shared_pCRE_292	chr6	166225263	166225409	Intergenic	-11633	LOC101929297
shared_pCRE_293	chr6	166225409	166225561	Intergenic	-11484	LOC101929297
shared_pCRE_294	chr6	166225561	166225712	Intergenic	-11333	LOC101929297
shared_pCRE_295	chr6	166225712	166225775	Intergenic	-11226	LOC101929297
shared_pCRE_296	chr6	166225775	166225847	Intergenic	-11158	LOC101929297
shared_pCRE_297	chr6	166225847	166225874	Intergenic	-11109	LOC101929297
shared_pCRE_298	chr6	166225874	166225949	Intergenic	-11058	LOC101929297
shared_pCRE_299	chr6	166225949	166226021	Intergenic	-10984	LOC101929297
shared_pCRE_300	chr6	166226021	166226067	Intergenic	-10925	LOC101929297
shared_pCRE_301	chr6	166226067	166226111	Intergenic	-10880	LOC101929297
shared_pCRE_302	chr6	166226111	166226192	Intergenic	-10818	LOC101929297
shared_pCRE_303	chr6	166226192	166226351	Intergenic	-10698	LOC101929297
shared_pCRE_304	chr6	166226351	166226444	Intergenic	-10572	LOC101929297
shared_pCRE_305	chr6	166226444	166226478	Intergenic	-10508	LOC101929297
shared_pCRE_306	chr6	166226478	166226590	Intergenic	-10435	LOC101929297
shared_pCRE_307	chr6	166226590	166226836	Intergenic	-10256	LOC101929297
shared_pCRE_308	chr6	166226836	166227052	Intergenic	-10025	LOC101929297
shared_pCRE_309	chr6	166227052	166227178	Intergenic	-9854	LOC101929297
shared_pCRE_310	chr6	166233379	166233650	Intergenic	-3455	LOC101929297
shared_pCRE_311	chr6	166233650	166233881	Intergenic	-3204	LOC101929297
shared_pCRE_312	chr6	166233881	166234047	Intergenic	-3005	LOC101929297
shared_pCRE_313	chr6	166234047	166234169	Intergenic	-2861	LOC101929297
shared_pCRE_314	chr6	166234169	166234209	Intergenic	-2780	LOC101929297
shared_pCRE_315	chr6	166234209	166234236	Intergenic	-2747	LOC101929297
shared_pCRE_316	chr6	166234236	166234338	Intergenic	-2682	LOC101929297
shared_pCRE_317	chr6	166234338	166234543	Intergenic	-2529	LOC101929297
shared_pCRE_318	chr6	166234543	166234692	Intergenic	-2352	LOC101929297
shared_pCRE_319	chr6	166234692	166234804	Intergenic	-2221	LOC101929297
shared_pCRE_320	chr6	166234804	166235150	Intergenic	-1992	LOC101929297
shared_pCRE_321	chr6	166235150	166235433	Intergenic	-1678	LOC101929297
shared_pCRE_322	chr6	166235433	166235482	Intergenic	-1512	LOC101929297
shared_pCRE_323	chr6	166235482	166235710	Intergenic	-1373	LOC101929297
shared_pCRE_324	chr6	166235710	166236037	Intergenic	-1096	LOC101929297
shared_pCRE_325	chr6	166236037	166236206	promoter-TSS (NR_125862)	-848	LOC101929297
shared_pCRE_326	chr6	166236206	166236270	promoter-TSS (NR_125862)	-731	LOC101929297
shared_pCRE_327	chr6	166236270	166236422	promoter-TSS (NR_125862)	-623	LOC101929297
shared_pCRE_328	chr6	166236422	166236761	promoter-TSS (NR_125862)	-378	LOC101929297
shared_pCRE_329	chr6	166236761	166237025	promoter-TSS (NR_125862)	-76	LOC101929297
shared_pCRE_330	chr6	166237025	166237203	intron (NR_125862, intron 1 of 4)	145	LOC101929297
shared_pCRE_331	chr6	166237203	166237669	intron (NR_125862, intron 1 of 4)	467	LOC101929297
shared_pCRE_332	chr6	166237669	166238168	intron (NR_125862, intron 1 of 4)	949	LOC101929297
shared_pCRE_333	chr6	166238168	166238375	intron (NR_125862, intron 1 of 4)	1302	LOC101929297
shared_pCRE_334	chr6	166238375	166238817	intron (NR_125862, intron 1 of 4)	1627	LOC101929297
shared_pCRE_335	chr6	166238817	166239311	intron (NR_125862, intron 1 of 4)	2095	LOC101929297
shared_pCRE_336	chr6	166239311	166239706	intron (NR_125862, intron 1 of 4)	2539	LOC101929297
shared_pCRE_337	chr6	166239706	166240031	intron (NR_125862, intron 1 of 4)	2899	LOC101929297
shared_pCRE_338	chr6	166240031	166240212	intron (NR_125862, intron 1 of 4)	3152	LOC101929297
shared_pCRE_339	chr6	166240212	166240427	intron (NR_125862, intron 1 of 4)	3350	LOC101929297
shared_pCRE_340	chr6	166240427	166240496	intron (NR_125862, intron 1 of 4)	3492	LOC101929297
shared_pCRE_341	chr6	166240496	166240541	intron (NR_125862, intron 1 of 4)	3549	LOC101929297
shared_pCRE_342	chr6	166240541	166240950	intron (NR_125862, intron 1 of 4)	3776	LOC101929297
shared_pCRE_343	chr6	166240950	166241350	intron (NR_125862, intron 1 of 4)	4181	LOC101929297
shared_pCRE_344	chr6	166241350	166241502	intron (NR_125862, intron 1 of 4)	4457	LOC101929297
shared_pCRE_345	chr6	166241502	166241702	intron (NR_125862, intron 1 of 4)	4633	LOC101929297
shared_pCRE_346	chr6	166241702	166242032	intron (NR_125862, intron 1 of 4)	4898	LOC101929297
shared_pCRE_347	chr6	166242032	166242292	intron (NR_125862, intron 1 of 4)	5193	LOC101929297
shared_pCRE_348	chr6	166242292	166242558	intron (NR_125862, intron 1 of 4)	5456	LOC101929297
shared_pCRE_349	chr6	166242558	166243280	non-coding (NR_125862, exon 2 of 5)	5950	LOC101929297
shared_pCRE_350	chr6	166243280	166243858	non-coding (NR_125862, exon 2 of 5)	6600	LOC101929297
shared_pCRE_351	chr6	166244192	166244295	intron (NR_125862, intron 2 of 4)	7274	LOC101929297
shared_pCRE_352	chr6	166244295	166244412	intron (NR_125862, intron 2 of 4)	7384	LOC101929297
shared_pCRE_353	chr6	166244412	166244456	intron (NR_125862, intron 2 of 4)	7465	LOC101929297
shared_pCRE_354	chr6	166244456	166244585	intron (NR_125862, intron 2 of 4)	7551	LOC101929297
shared_pCRE_355	chr6	166244585	166244786	intron (NR_125862, intron 2 of 4)	7716	LOC101929297
shared_pCRE_356	chr6	166244786	166245117	intron (NR_125862, intron 2 of 4)	7982	LOC101929297
shared_pCRE_357	chr6	166245117	166245500	intron (NR_125862, intron 2 of 4)	8339	LOC101929297
shared_pCRE_358	chr6	166245500	166245875	intron (NR_125862, intron 2 of 4)	8718	LOC101929297
shared_pCRE_359	chr6	166246508	166246584	intron (NR_125862, intron 2 of 4)	9577	LOC101929297
shared_pCRE_360	chr6	166246864	166247131	intron (NR_125862, intron 2 of 4)	10028	LOC101929297
shared_pCRE_361	chr6	166247131	166247400	intron (NR_125862, intron 2 of 4)	10296	LOC101929297
shared_pCRE_362	chr6	166247400	166247516	intron (NR_125862, intron 2 of 4)	10489	LOC101929297
shared_pCRE_363	chr6	166247516	166247630	intron (NR_125862, intron 2 of 4)	10604	LOC101929297
shared_pCRE_364	chr6	166247630	166247747	intron (NR_125862, intron 2 of 4)	10719	LOC101929297
shared_pCRE_365	chr6	166248227	166248402	intron (NR_125862, intron 2 of 4)	11345	LOC101929297
shared_pCRE_366	chr6	166248402	166248515	intron (NR_125862, intron 2 of 4)	11489	LOC101929297
shared_pCRE_367	chr6	166248515	166248601	intron (NR_125862, intron 2 of 4)	11589	LOC101929297
shared_pCRE_368	chr6	166248601	166248704	intron (NR_125862, intron 2 of 4)	11683	LOC101929297
shared_pCRE_369	chr6	166265871	166265958	Intergenic	28945	LOC101929297
shared_pCRE_370	chr6	166265958	166266043	Intergenic	29031	LOC101929297
shared_pCRE_371	chr6	166266043	166266299	Intergenic	29202	LOC101929297
shared_pCRE_372	chr6	166266299	166266583	Intergenic	29472	LOC101929297
shared_pCRE_373	chr6	166266583	166266719	Intergenic	29682	LOC101929297
shared_pCRE_374	chr6	166266719	166266924	Intergenic	29852	LOC101929297
shared_pCRE_375	chr6	166266924	166267094	Intergenic	30040	LOC101929297
shared_pCRE_376	chr6	166267094	166267214	Intergenic	30185	LOC101929297
shared_pCRE_377	chr6	166267214	166267523	Intergenic	30399	LOC101929297
shared_pCRE_378	chr6	166267523	166267858	Intergenic	30721	LOC101929297
shared_pCRE_379	chr6	166267858	166268555	Intergenic	31237	LOC101929297
shared_pCRE_380	chr6	166268555	166269173	Intergenic	31895	LOC101929297
shared_pCRE_381	chr6	166269173	166269267	Intergenic	32251	LOC101929297
shared_pCRE_382	chr6	166269267	166269369	Intergenic	32349	LOC101929297
shared_pCRE_383	chr6	166269369	166269468	Intergenic	32449	LOC101929297
shared_pCRE_384	chr6	166269468	166269651	Intergenic	32590	LOC101929297
shared_pCRE_385	chr6	166269651	166269812	Intergenic	32762	LOC101929297
shared_pCRE_386	chr6	166269812	166270122	Intergenic	32998	LOC101929297
shared_pCRE_387	chr6	166270122	166270622	Intergenic	33403	LOC101929297
shared_pCRE_388	chr6	166270622	166270832	Intergenic	33758	LOC101929297
shared_pCRE_389	chr6	166270832	166270899	Intergenic	33896	LOC101929297
shared_pCRE_390	chr6	166270899	166271062	Intergenic	34011	LOC101929297
shared_pCRE_391	chr6	166271985	166272079	Intergenic	35063	LOC101929297
shared_pCRE_392	chr6	166272079	166272358	Intergenic	35249	LOC101929297
shared_pCRE_393	chr6	166272358	166272619	Intergenic	35519	LOC101929297
shared_pCRE_394	chr6	166272619	166272815	Intergenic	35675	PRR18
shared_pCRE_395	chr6	166272815	166272966	Intergenic	35502	PRR18
shared_pCRE_396	chr6	166272966	166273089	Intergenic	35365	PRR18
shared_pCRE_397	chr6	166273089	166273287	Intergenic	35204	PRR18
shared_pCRE_398	chr6	166273287	166273723	Intergenic	34887	PRR18
shared_pCRE_399	chr6	166273723	166274072	Intergenic	34495	PRR18
shared_pCRE_400	chr6	166274072	166274091	Intergenic	34311	PRR18
shared_pCRE_401	chr6	166274091	166274181	Intergenic	34256	PRR18
shared_pCRE_402	chr6	166274181	166274292	Intergenic	34156	PRR18
shared_pCRE_403	chr6	166274292	166274326	Intergenic	34083	PRR18
shared_pCRE_404	chr6	166274326	166274364	Intergenic	34047	PRR18
shared_pCRE_405	chr6	166274364	166274405	Intergenic	34008	PRR18
shared_pCRE_406	chr6	166274405	166274429	Intergenic	33975	PRR18
shared_pCRE_407	chr6	166274429	166274445	Intergenic	33955	PRR18
shared_pCRE_408	chr6	166274445	166274475	Intergenic	33932	PRR18
shared_pCRE_409	chr6	166274475	166274675	Intergenic	33817	PRR18
shared_pCRE_410	chr6	166274675	166274900	Intergenic	33605	PRR18
shared_pCRE_411	chr6	166274900	166274991	Intergenic	33447	PRR18
shared_pCRE_412	chr6	166274991	166275080	Intergenic	33357	PRR18
shared_pCRE_413	chr6	166281866	166281987	Intergenic	26466	PRR18
shared_pCRE_414	chr6	166281987	166282073	Intergenic	26362	PRR18
shared_pCRE_415	chr6	166284531	166284971	Intergenic	23641	PRR18
shared_pCRE_416	chr6	166284971	166285292	Intergenic	23261	PRR18
shared_pCRE_417	chr6	166285292	166285467	Intergenic	23013	PRR18
shared_pCRE_418	chr6	166285467	166285842	Intergenic	22738	PRR18
shared_pCRE_419	chr6	166300866	166301017	Intergenic	7451	PRR18
shared_pCRE_420	chr6	166301017	166301234	Intergenic	7267	PRR18
shared_pCRE_421	chr6	166301765	166302166	Intergenic	6427	PRR18
shared_pCRE_422	chr6	166302166	166302286	Intergenic	6166	PRR18
shared_pCRE_423	chr6	166302286	166302347	Intergenic	6076	PRR18
shared_pCRE_424	chr6	166302347	166302487	Intergenic	5975	PRR18
shared_pCRE_425	chr6	166302487	166302613	Intergenic	5842	PRR18
shared_pCRE_426	chr6	166302613	166302651	Intergenic	5760	PRR18
shared_pCRE_427	chr6	166302651	166302810	Intergenic	5662	PRR18
shared_pCRE_428	chr6	166302810	166303164	Intergenic	5405	PRR18
shared_pCRE_429	chr6	166303164	166303432	Intergenic	5094	PRR18
shared_pCRE_430	chr6	166303432	166303822	Intergenic	4765	PRR18
shared_pCRE_431	chr6	166303822	166304192	Intergenic	4385	PRR18
shared_pCRE_432	chr6	166304192	166304274	Intergenic	4159	PRR18
shared_pCRE_433	chr6	166304274	166304336	TTS (NM_175922)	4087	PRR18
shared_pCRE_434	chr6	166304336	166304656	TTS (NM_175922)	3896	PRR18
shared_pCRE_435	chr6	166304656	166305088	TTS (NM_175922)	3520	PRR18
shared_pCRE_436	chr6	166305088	166305312	TTS (NM_175922)	3192	PRR18
shared_pCRE_437	chr6	166305312	166305921	3' UTR (NM_175922, exon 1 of 1)	2776	PRR18
shared_pCRE_438	chr6	166305921	166306510	3' UTR (NM_175922, exon 1 of 1)	2177	PRR18
shared_pCRE_439	chr6	166306510	166306763	3' UTR (NM_175922, exon 1 of 1)	1756	PRR18
shared_pCRE_440	chr6	166306763	166307540	3' UTR (NM_175922, exon 1 of 1)	1241	PRR18
shared_pCRE_441	chr6	166307540	166308497	exon (NM_175922, exon 1 of 1)	374	PRR18
shared_pCRE_442	chr6	166308497	166308915	promoter-TSS (NM_175922)	-314	PRR18
shared_pCRE_443	chr6	166308915	166309026	promoter-TSS (NM_175922)	-578	PRR18
shared_pCRE_444	chr6	166309026	166309133	promoter-TSS (NM_175922)	-687	PRR18
shared_pCRE_445	chr6	166309133	166309271	promoter-TSS (NM_175922)	-810	PRR18
shared_pCRE_446	chr6	166309271	166309413	promoter-TSS (NM_175922)	-950	PRR18
shared_pCRE_447	chr6	166309413	166309945	Intergenic	-1287	PRR18
shared_pCRE_448	chr6	166309945	166310496	Intergenic	-1828	PRR18
shared_pCRE_449	chr6	166310496	166310580	Intergenic	-2146	PRR18
shared_pCRE_450	chr6	166310580	166310821	Intergenic	-2308	PRR18
shared_pCRE_451	chr6	166310821	166311059	Intergenic	-2548	PRR18
shared_pCRE_452	chr6	166311059	166311267	Intergenic	-2771	PRR18
shared_pCRE_453	chr6	166311267	166311471	Intergenic	-2977	PRR18
shared_pCRE_454	chr6	166311471	166311527	Intergenic	-3107	PRR18
shared_pCRE_455	chr6	166313173	166313400	Intergenic	-4894	PRR18
shared_pCRE_456	chr6	166314596	166314690	Intergenic	-6251	PRR18
shared_pCRE_457	chr6	166314690	166314916	Intergenic	-6411	PRR18
shared_pCRE_458	chr6	166314916	166315181	Intergenic	-6656	PRR18
shared_pCRE_459	chr6	166325953	166326209	intron (NR_130112, intron 6 of 8)	16464	SFT2D1
shared_pCRE_460	chr6	166326209	166326546	intron (NR_130112, intron 5 of 8)	16168	SFT2D1
shared_pCRE_461	chr6	166326546	166326735	intron (NR_130112, intron 5 of 8)	15905	SFT2D1
shared_pCRE_462	chr6	166326735	166327222	intron (NR_130112, intron 5 of 8)	15567	SFT2D1
shared_pCRE_463	chr6	166327222	166327676	intron (NR_130112, intron 5 of 8)	15096	SFT2D1
shared_pCRE_464	chr6	166327676	166327829	intron (NR_130112, intron 5 of 8)	14793	SFT2D1
shared_pCRE_465	chr6	166327829	166328149	intron (NR_130112, intron 5 of 8)	14556	SFT2D1
shared_pCRE_466	chr6	166328149	166328443	exon (NM_145169, exon 4 of 8)	14249	SFT2D1
shared_pCRE_467	chr6	166328443	166328762	intron (NR_130113, intron 4 of 6)	13943	SFT2D1
shared_pCRE_468	chr6	166328762	166329040	intron (NR_130113, intron 4 of 6)	13644	SFT2D1
shared_pCRE_469	chr6	166329040	166329114	intron (NR_130113, intron 4 of 6)	13468	SFT2D1
shared_pCRE_470	chr6	166329114	166329151	intron (NR_130113, intron 4 of 6)	13413	SFT2D1
shared_pCRE_471	chr6	166329151	166329514	intron (NR_130113, intron 4 of 6)	13213	SFT2D1
shared_pCRE_472	chr6	166329514	166330143	intron (NR_130113, intron 3 of 6)	12717	SFT2D1
shared_pCRE_473	chr6	166330143	166330627	intron (NM_145169, intron 1 of 7)	12160	SFT2D1
shared_pCRE_474	chr6	166330627	166330893	intron (NM_145169, intron 1 of 7)	11785	SFT2D1
shared_pCRE_475	chr6	166330893	166330993	intron (NM_145169, intron 1 of 7)	11602	SFT2D1
shared_pCRE_476	chr6	166330993	166331169	intron (NM_145169, intron 1 of 7)	11464	SFT2D1
shared_pCRE_477	chr6	166331169	166331360	intron (NM_145169, intron 1 of 7)	11281	SFT2D1
shared_pCRE_478	chr6	166331360	166331754	intron (NR_130113, intron 1 of 6)	10988	SFT2D1
shared_pCRE_479	chr6	166331754	166332148	intron (NR_130113, intron 1 of 6)	10594	SFT2D1
shared_pCRE_480	chr6	166332148	166332371	intron (NR_130113, intron 1 of 6)	10286	SFT2D1
shared_pCRE_481	chr6	166332371	166332712	intron (NR_130113, intron 1 of 6)	10004	SFT2D1
shared_pCRE_482	chr6	166332712	166333091	intron (NR_130113, intron 1 of 6)	9644	SFT2D1
shared_pCRE_483	chr6	166333091	166333505	intron (NR_130113, intron 1 of 6)	9247	SFT2D1
shared_pCRE_484	chr6	166333505	166333830	intron (NR_130113, intron 1 of 6)	8878	SFT2D1
shared_pCRE_485	chr6	166333830	166334002	intron (NR_130113, intron 1 of 6)	8629	SFT2D1
shared_pCRE_486	chr6	166334002	166334082	intron (NR_130113, intron 1 of 6)	8503	SFT2D1
shared_pCRE_487	chr6	166334082	166334255	intron (NR_130113, intron 1 of 6)	8377	SFT2D1
shared_pCRE_488	chr6	166334255	166334438	intron (NR_130113, intron 1 of 6)	8199	SFT2D1
shared_pCRE_489	chr6	166334438	166334597	intron (NR_130113, intron 1 of 6)	8028	SFT2D1
shared_pCRE_490	chr6	166334597	166334762	intron (NR_130113, intron 1 of 6)	7866	SFT2D1
shared_pCRE_491	chr6	166334762	166334891	intron (NR_130113, intron 1 of 6)	7719	SFT2D1
shared_pCRE_492	chr6	166334891	166335104	intron (NR_130113, intron 1 of 6)	7548	SFT2D1
shared_pCRE_493	chr6	166335104	166335236	intron (NR_130113, intron 1 of 6)	7375	SFT2D1
shared_pCRE_494	chr6	166335236	166335389	intron (NR_130113, intron 1 of 6)	7233	SFT2D1
shared_pCRE_495	chr6	166335389	166335588	intron (NR_130113, intron 1 of 6)	7057	SFT2D1
shared_pCRE_496	chr6	166335588	166335687	intron (NR_130113, intron 1 of 6)	6908	SFT2D1
shared_pCRE_497	chr6	166335687	166335885	intron (NR_130113, intron 1 of 6)	6759	SFT2D1
shared_pCRE_498	chr6	166335885	166336055	intron (NR_130113, intron 1 of 6)	6575	SFT2D1
shared_pCRE_499	chr6	166336055	166336218	intron (NR_130113, intron 1 of 6)	6409	SFT2D1
shared_pCRE_500	chr6	166336218	166336455	intron (NR_130113, intron 1 of 6)	6209	SFT2D1
shared_pCRE_501	chr6	166336455	166336621	intron (NR_130113, intron 1 of 6)	6007	SFT2D1
shared_pCRE_502	chr6	166336621	166336733	intron (NR_130113, intron 1 of 6)	5868	SFT2D1
shared_pCRE_503	chr6	166336733	166336810	intron (NR_130113, intron 1 of 6)	5774	SFT2D1
shared_pCRE_504	chr6	166336810	166336856	intron (NR_130113, intron 1 of 6)	5712	SFT2D1
shared_pCRE_505	chr6	166337034	166337316	intron (NR_130113, intron 1 of 6)	5370	SFT2D1
shared_pCRE_506	chr6	166337316	166337532	intron (NR_130113, intron 1 of 6)	5121	SFT2D1
shared_pCRE_507	chr6	166374556	166374937	intron (NR_073093, intron 1 of 4)	8194	MPC1
shared_pCRE_508	chr6	166374937	166375242	intron (NR_073093, intron 1 of 4)	7851	MPC1
shared_pCRE_509	chr6	166375242	166375263	intron (NR_073093, intron 1 of 4)	7688	MPC1
shared_pCRE_510	chr6	166375263	166375398	intron (NR_073093, intron 1 of 4)	7610	MPC1
shared_pCRE_511	chr6	166375398	166375677	intron (NR_073093, intron 1 of 4)	7403	MPC1
shared_pCRE_512	chr6	166375677	166375848	intron (NR_073093, intron 1 of 4)	7178	MPC1
shared_pCRE_513	chr6	166375848	166375954	intron (NR_073093, intron 1 of 4)	7039	MPC1
shared_pCRE_514	chr6	166375954	166376319	intron (NR_073093, intron 1 of 4)	6804	MPC1
shared_pCRE_515	chr6	166376319	166376698	intron (NR_073093, intron 1 of 4)	6432	MPC1
shared_pCRE_516	chr6	166376698	166377005	intron (NR_073093, intron 1 of 4)	6089	MPC1
shared_pCRE_517	chr6	166377005	166377255	intron (NR_073093, intron 1 of 4)	5810	MPC1
shared_pCRE_518	chr6	166377255	166377338	intron (NR_073093, intron 1 of 4)	5644	MPC1
shared_pCRE_519	chr6	166377338	166377666	intron (NR_073093, intron 1 of 4)	5438	MPC1
shared_pCRE_520	chr6	166377666	166378034	intron (NR_073093, intron 1 of 4)	5090	MPC1
shared_pCRE_521	chr6	166378034	166378265	intron (NR_073093, intron 1 of 4)	4791	MPC1
shared_pCRE_522	chr6	166378265	166378612	intron (NR_073093, intron 1 of 4)	4502	MPC1
shared_pCRE_523	chr6	166378612	166379005	intron (NR_073093, intron 1 of 4)	4132	MPC1
shared_pCRE_524	chr6	166379005	166379217	intron (NR_073093, intron 1 of 4)	3829	MPC1
shared_pCRE_525	chr6	166379217	166379340	intron (NR_073093, intron 1 of 4)	3662	MPC1
shared_pCRE_526	chr6	166379340	166379503	intron (NR_073093, intron 1 of 4)	3519	MPC1
shared_pCRE_527	chr6	166379503	166379784	intron (NR_073093, intron 1 of 4)	3297	MPC1
shared_pCRE_528	chr6	166379784	166380339	intron (NR_073093, intron 1 of 4)	2879	MPC1
shared_pCRE_529	chr6	166380339	166380711	intron (NR_073093, intron 1 of 4)	2415	MPC1
shared_pCRE_530	chr6	166380711	166380783	intron (NR_073093, intron 1 of 4)	2193	MPC1
shared_pCRE_531	chr6	166380783	166381488	intron (NR_073093, intron 1 of 4)	1805	MPC1
shared_pCRE_532	chr6	166381488	166382210	intron (NR_073093, intron 1 of 4)	1091	MPC1
shared_pCRE_533	chr6	166382210	166382532	intron (NR_073093, intron 1 of 4)	569	MPC1
shared_pCRE_534	chr6	166382532	166382842	intron (NR_073093, intron 1 of 4)	253	MPC1
shared_pCRE_535	chr6	166382842	166383474	promoter-TSS (NR_073093)	-145	MPC1
shared_pCRE_536	chr6	166383474	166384374	promoter-TSS (NR_073093)	-911	MPC1
shared_pCRE_537	chr6	166384374	166384797	Intergenic	-1572	MPC1
shared_pCRE_538	chr6	166384797	166385076	Intergenic	-1923	MPC1
shared_pCRE_539	chr6	166385076	166385237	Intergenic	-2143	MPC1
shared_pCRE_540	chr6	166385237	166385244	Intergenic	-2227	MPC1
shared_pCRE_541	chr6	166385244	166385355	Intergenic	-2286	MPC1
shared_pCRE_542	chr6	166385355	166385495	Intergenic	-2412	MPC1
shared_pCRE_543	chr6	166385495	166385671	Intergenic	-2570	MPC1
shared_pCRE_544	chr6	166385671	166385865	Intergenic	-2755	MPC1
shared_pCRE_545	chr6	166385865	166385930	Intergenic	-2884	MPC1
shared_pCRE_546	chr6	166385930	166385947	Intergenic	-2925	MPC1
shared_pCRE_547	chr6	166385947	166385987	Intergenic	-2954	MPC1
shared_pCRE_548	chr6	166385987	166386025	Intergenic	-2993	MPC1
shared_pCRE_549	chr6	166386025	166386046	Intergenic	-3022	MPC1
shared_pCRE_550	chr6	166386046	166386240	Intergenic	-3130	MPC1
shared_pCRE_551	chr6	166386240	166386422	Intergenic	-3318	MPC1
shared_pCRE_552	chr6	166386422	166386616	Intergenic	-3506	MPC1
shared_pCRE_553	chr6	166386616	166386811	Intergenic	-3700	MPC1
shared_pCRE_554	chr6	166386811	166386826	Intergenic	-3805	MPC1
shared_pCRE_555	chr6	166386826	166386876	Intergenic	-3838	MPC1
shared_pCRE_556	chr6	166386876	166387029	Intergenic	-3939	MPC1
shared_pCRE_557	chr6	166387029	166387182	Intergenic	-4092	MPC1
shared_pCRE_558	chr6	166387182	166387292	Intergenic	-4224	MPC1
shared_pCRE_559	chr6	166387292	166387620	Intergenic	-4443	MPC1
shared_pCRE_560	chr6	166387620	166387889	Intergenic	-4741	MPC1
shared_pCRE_561	chr6	166401978	166402111	Intergenic	-19031	MPC1
shared_pCRE_562	chr6	166402111	166402284	Intergenic	-19184	MPC1
shared_pCRE_563	chr6	166402284	166402408	Intergenic	-19333	MPC1
shared_pCRE_564	chr6	166402408	166402563	Intergenic	-19472	MPC1
shared_pCRE_565	chr6	166402563	166402915	Intergenic	-19726	MPC1
shared_pCRE_566	chr6	166402915	166403196	Intergenic	-20042	MPC1
shared_pCRE_567	chr6	166403196	166403263	Intergenic	-20216	MPC1
shared_pCRE_568	chr6	166403263	166403292	Intergenic	-20264	MPC1
shared_pCRE_569	chr6	166403292	166403337	Intergenic	-20301	MPC1
shared_pCRE_570	chr6	166403337	166403460	Intergenic	-20385	MPC1
shared_pCRE_571	chr6	166403460	166403704	Intergenic	-20569	MPC1
shared_pCRE_572	chr6	166403704	166403893	Intergenic	-20785	MPC1
shared_pCRE_573	chr6	166403893	166403965	Intergenic	-20916	MPC1
shared_pCRE_574	chr6	166403965	166404029	Intergenic	-20984	MPC1
shared_pCRE_575	chr6	166469643	166469997	intron (NM_001006932, intron 12 of 21)	-4437	RPS6KA2-IT1
shared_pCRE_576	chr6	166486721	166486771	intron (NM_001006932, intron 11 of 21)	-21363	RPS6KA2-IT1
shared_pCRE_577	chr6	166486771	166486844	intron (NM_001006932, intron 11 of 21)	-21424	RPS6KA2-IT1
shared_pCRE_578	chr6	166486844	166487109	intron (NM_001006932, intron 11 of 21)	-21593	RPS6KA2-IT1
shared_pCRE_579	chr6	166487109	166487366	intron (NM_001006932, intron 11 of 21)	-21854	RPS6KA2-IT1
shared_pCRE_580	chr6	166487366	166487574	intron (NM_001006932, intron 11 of 21)	21963	MIR1913
shared_pCRE_581	chr6	166487574	166487862	intron (NM_001006932, intron 11 of 21)	21715	MIR1913
shared_pCRE_582	chr6	166487862	166488796	intron (NM_001006932, intron 11 of 21)	21104	MIR1913
shared_pCRE_583	chr6	166488796	166489750	intron (NM_001006932, intron 10 of 21)	20160	MIR1913
shared_pCRE_584	chr6	166489750	166490009	intron (NM_001006932, intron 10 of 21)	19554	MIR1913
shared_pCRE_585	chr6	166490009	166490140	intron (NM_001006932, intron 10 of 21)	19359	MIR1913
shared_pCRE_586	chr6	166490140	166490422	intron (NM_001006932, intron 10 of 21)	19152	MIR1913
shared_pCRE_587	chr6	166490422	166490765	intron (NM_001006932, intron 10 of 21)	18840	MIR1913
shared_pCRE_588	chr6	166490765	166490997	intron (NM_001006932, intron 9 of 21)	18552	MIR1913
shared_pCRE_589	chr6	166493231	166493517	intron (NM_001006932, intron 9 of 21)	16059	MIR1913
shared_pCRE_590	chr6	166493517	166493855	intron (NM_001006932, intron 9 of 21)	15747	MIR1913
shared_pCRE_591	chr6	166493855	166494077	intron (NM_001006932, intron 9 of 21)	15467	MIR1913
shared_pCRE_592	chr6	166494077	166494203	intron (NM_001006932, intron 9 of 21)	15293	MIR1913
