# Supplementary material for: Chromatin Interaction and Histone Mark Signatures Associated With TBXT Expression in Metastatic Lung Cancer
Source: Genes Chromosomes Cancer. 2025 Mar 18;64(3):e70041. doi: 10.1002/gcc.70041 (PMC11917190; doi:10.1002/gcc.70041)
Supplement: Supplementary file 7 — Table S4. Motif discovery. [file GCC-64-e70041-s006.xlsx]

## Sheet: Key
Supplementary Table 3: Motif discovery
Tab Descriptions
Tab	Description
RSAT_motif	Motif discovery using RSAT: Homo Sapien hg38
Motif_TomTom search	Consesus motif search using TomTom in Meme Suite
Column Descriptions
Tab	Column Name	Description
RSAT_motif	alingt	Consesus sequence motif
RSAT_motif	rev_cpl	Reverse compliment of the consesus sequence motif
Motif_TomTom search	Query_consesus	Consesus sequence motif from RSAT

## Sheet: RSAT_motif
alignt	rev_cpl	length
atacaca	tgtgtat	7
tcatca	tgatga	7

## Sheet: Motif_TomTom search
Query_consensus	HOCOMOCO match_ID	Name	Optimal_offset	p-value	E-value	q-value	Overlap	Target_consensus
ATACACA	FOXH1_HUMAN.H11MO.0.A	FOXH1	2	0.000513821	0.206042	0.412085	7	CAATCCACA
ATACACA	FOXQ1_HUMAN.H11MO.0.C	FOXQ1	2	0.00238084	0.954717	0.811204	7	AAATAAACAATT
ATACACA	FOXJ3_HUMAN.H11MO.0.A	FOXJ3	5	0.00304869	1.22252	0.811204	7	AAAAAATAAACAA
ATACACA	FOXO4_HUMAN.H11MO.0.C	FOXO4	1	0.00404591	1.62241	0.811204	7	AATAAACAA
ATACACA	FOXJ2_HUMAN.H11MO.0.C	FOXJ2	3	0.00620356	2.48763	0.936849	7	TAAATAAACA
ATACACA	FOXP1_HUMAN.H11MO.0.A	FOXP1	0	0.00700885	2.81055	0.936849	7	ATAAACAAA
ATACACA	ARI5B_HUMAN.H11MO.0.C	AR15B	4	0.0121665	4.87876	1	7	CACAATACCAACA
ATACACA	FOXP2_HUMAN.H11MO.0.C	FOXP2	1	0.0139333	5.58724	1	7	TGTAAACAG
ATACACA	FOXK1_HUMAN.H11MO.0.A	FOXK1	3	0.016011	6.4204	1	7	AAAGTAAACA
ATACACA	FOXO3_HUMAN.H11MO.0.B	FOXO3	1	0.023732	9.51653	1	7	TGTAAACAAG
TCATCA	ZN214_HUMAN.H11MO.0.C	ZNF214	0	0.000839774	0.336749	0.659982	6	TCATCAAAGGCCTCAAAAAGGA
TCATCA	MAFK_HUMAN.H11MO.0.A	MAFK	12	0.00820741	3.29117	0.659982	6	AAAATTGCTGAGTCAGCA
TCATCA	CREB1_HUMAN.H11MO.0.A	CREB1	5	0.00859035	3.44473	0.659982	6	TGACGTCATCG
TCATCA	MAFB_HUMAN.H11MO.0.B	MAFB	5	0.00859035	3.44473	0.659982	6	CTGAGTCAGCA
TCATCA	BACH2_HUMAN.H11MO.0.A	BACH2	5	0.00933769	3.74441	0.659982	6	ATGACTCAGCA
TCATCA	ZN134_HUMAN.H11MO.0.C	ZNF134	8	0.00937018	3.75744	0.659982	6	GCCTCACCTAATCAGTTGAAGG
TCATCA	CEBPG_HUMAN.H11MO.0.B	CEBPG	3	0.0094294	3.78119	0.659982	6	ATTGCATCATCC
TCATCA	ATF4_HUMAN.H11MO.0.A	ATF4	3	0.0094294	3.78119	0.659982	6	ATTGCATCATCT
TCATCA	PDX1_HUMAN.H11MO.0.A	PDX1	-1	0.0105473	4.22945	0.659982	5	CATCAATCA
TCATCA	NFE2_HUMAN.H11MO.0.A	NFE2	7	0.0123821	4.96521	0.659982	6	GCATGACTCAGCA
TCATCA	BACH1_HUMAN.H11MO.0.A	BACH1	7	0.0123821	4.96521	0.659982	6	GCATGACTCAGCA
TCATCA	DUX4_HUMAN.H11MO.0.A	DUX4	5	0.012799	5.13241	0.659982	6	TAACCTAATCA
TCATCA	MAFF_HUMAN.H11MO.0.B	MAFF	7	0.0128853	5.167	0.659982	6	TGCTGAGTCAGCATTTTT
TCATCA	FOSL2_HUMAN.H11MO.0.A	FOSL2	6	0.0134351	5.38748	0.659982	6	GATGACTCATCC
TCATCA	HXB4_HUMAN.H11MO.0.B	HXB4	1	0.0137268	5.50445	0.659982	6	GCCATTAA
TCATCA	MAFG_HUMAN.H11MO.0.A	MAFG	12	0.0148845	5.96868	0.659982	6	AAAATTGCTGACTCAGCA
TCATCA	NF2L2_HUMAN.H11MO.0.A	NF2L2	5	0.0154519	6.1962	0.659982	6	ATGACTCAGCAGTT
TCATCA	HXB8_HUMAN.H11MO.0.C	HXB8	4	0.0167891	6.73242	0.659982	6	GCATTAATCAA
TCATCA	MAF_HUMAN.H11MO.0.A	MAF	8	0.0168451	6.75488	0.659982	6	TTGCTGAGTCAGCAGATTC
TCATCA	ZN549_HUMAN.H11MO.0.C	ZNF549	2	0.0190103	7.62312	0.659982	6	ATTCATGAATTGGGCAGCAC
TCATCA	HXA1_HUMAN.H11MO.0.C	HXA1	3	0.0191035	7.66052	0.659982	6	CATCCATCAA
TCATCA	JUN_HUMAN.H11MO.0.A	JUN	6	0.0211129	8.46628	0.663657	5	GATGACTCATC
TCATCA	HXB7_HUMAN.H11MO.0.C	HXB	3	0.0217352	8.71581	0.663657	6	CATTAATCAA
TCATCA	ZN563_HUMAN.H11MO.0.C	ZNF563	4	0.0227439	9.12032	0.668737	6	GGGATCCTCACTGGCAGCTGC
